# Supplementary material for: Proteomic profiling of retinoblastoma by high resolution mass spectrometry
Source: Clin Proteomics. 2016 Oct 26;13:29. doi: 10.1186/s12014-016-9128-7 (PMC5080735; doi:10.1186/s12014-016-9128-7)
Supplement: Supplementary file 2 — Additional file 2. List of proteins and corresponding peptides identified in the present study. [file 12014_2016_9128_MOESM2_ESM.xlsx]

## Sheet: Sheet1
Protein GI	Protein accession	Gene symbol	Gene ID	Protein description	Coverage	# Proteins	# Unique Peptides	# Peptides	# PSMs	(116+117)/(114+115)	(116+117)/(114+115) Count	(116+117)/(114+115) Variability [%]	# AAs	MW [kDa]	calc. pI	Sequence	# PSMs	# Proteins	# Protein Groups	Protein Group Accessions	Modifications	MH+ [Da]	m/z [Da]	Charge	(116+117)/(114+115)	(116+117)/(114+115) Count	(116+117)/(114+115) Variability [%]	Xcorr	Probability	# Missed Cleavages
4507645	NP_000356.1	TPI1	7167	triosephosphate isomerase	85.14	3	17	17	93	0.740842	-;6;6;9;17;13;1;2;4;-;-;-;-;-;6;2;1;15	17.8745	249	26.6527	6.90283	VTNGAFTGEISPGMIK	2	2	1	4507645	N-Term(iTRAQ4plex); K16(iTRAQ4plex)	1910.03	955.516	2	0.841049	-;-;-;-;-;-;-;-;-;-;-;-;-;-;-;-;-;2		5.20387	0	0
																VVLAYEPVWAIGTGK	9	3	1	4507645	N-Term(iTRAQ4plex); K15(iTRAQ4plex)	1891.1	631.038	3	0.908083	-;-;-;2;-;-;-;-;-;-;-;-;-;-;-;-;1;6	28.2707	4.64578	0	0
																HVFGESDELIGQK	7	3	1	4507645	N-Term(iTRAQ4plex); K13(iTRAQ4plex)	1746.93	873.967	2	0.763445	-;-;-;-;2;3;-;-;2;-;-;-;-;-;-;-;-;-	13.3431	5.55734	0	0
																DCGATWVVLGHSER	12	3	1	4507645	N-Term(iTRAQ4plex); C2(Methylthio)	1719.81	860.406	2	1.00651	-;-;-;3;7;1;1;-;-;-;-;-;-;-;-;-;-;-	43.5952	5.1919	0	0
																RHVFGESDELIGQK	2	3	1	4507645	N-Term(iTRAQ4plex); K14(iTRAQ4plex)	1903.01	635.009	3	0.619138	-;-;-;-;-;-;-;-;2;-;-;-;-;-;-;-;-;-		5.67478	0	1
																IIYGGSVTGATCK	3	3	1	4507645	N-Term(iTRAQ4plex); C12(Methylthio); K13(iTRAQ4plex)	1603.85	802.429	2	0.689455	-;2;-;-;-;-;-;-;-;-;-;-;-;-;-;-;-;1	3.83978	5.16775	0	0
																VPADTEVVCAPPTAYIDFAR	14	2	1	4507645	N-Term(iTRAQ4plex); C9(Methylthio)	2325.15	1163.08	2	0.74972	-;1;-;-;-;-;-;-;-;-;-;-;-;-;6;2;-;-	10.1594	5.45686	0	0
																QSLGELIGTLNAAK	6	2	1	4507645	N-Term(iTRAQ4plex); K14(iTRAQ4plex)	1702.99	852.001	2	1.08358	-;2;-;-;-;-;-;-;-;-;-;-;-;-;-;-;-;4	19.9272	6.14933	0	0
																IAVAAQNCYK	4	2	1	4507645	N-Term(iTRAQ4plex); C8(Methylthio); K10(iTRAQ4plex)	1414.74	707.875	2	0.807705	-;1;1;1;-;1;-;-;-;-;-;-;-;-;-;-;-;-	7.62483	4.22858	0	0
																SNVSDAVAQSTR	2	3	1	4507645	N-Term(iTRAQ4plex)	1378.71	689.857	2	0.813895	-;-;-;-;-;-;-;-;-;-;-;-;-;-;-;-;-;2		3.71507	0	0
																VVFEQTK	1	3	1	4507645	N-Term(iTRAQ4plex); K7(iTRAQ4plex)	1138.67	569.838	2	0.619989	-;-;1;-;-;-;-;-;-;-;-;-;-;-;-;-;-;-		2.86724	0	0
																VIADNVK	1	3	1	4507645	N-Term(iTRAQ4plex); K7(iTRAQ4plex)	1046.64	523.824	2	0.760333	-;-;1;-;-;-;-;-;-;-;-;-;-;-;-;-;-;-		3.05271	0	0
																ELASQPDVDGFLVGGASLKPEFVDIINAK	10	3	1	4507645	N-Term(iTRAQ4plex); K19(iTRAQ4plex); K29(iTRAQ4plex)	3461.9	866.231	4	0.741519	-;-;3;1;-;-;-;-;-;-;-;-;-;-;-;-;-;-	33.717	6.11736	0	0
																TATPQQAQEVHEK	6	3	1	4507645	N-Term(iTRAQ4plex); K13(iTRAQ4plex)	1754.93	585.648	3	0.724447	-;-;-;-;6;-;-;-;-;-;-;-;-;-;-;-;-;-		5.64696	0	0
																KFFVGGNWK	2	2	1	4507645	N-Term(iTRAQ4plex); K1(iTRAQ4plex); K9(iTRAQ4plex)	1514.87	505.629	3	0.585843	-;-;-;-;-;-;-;2;-;-;-;-;-;-;-;-;-;-		4.13501	0	1
																VAHALAEGLGVIACIGEK	7	3	1	4507645	N-Term(iTRAQ4plex); C14(Methylthio); K18(iTRAQ4plex)	2085.15	1043.08	2	0.560323	-;-;-;2;2;3;-;-;-;-;-;-;-;-;-;-;-;-	42.1372	5.47292	0	0
																KQSLGELIGTLNAAK	5	2	1	4507645	N-Term(iTRAQ4plex); K1(iTRAQ4plex); K15(iTRAQ4plex)	1975.17	988.09	2	0.609211	-;-;-;-;-;5;-;-;-;-;-;-;-;-;-;-;-;-		6.43872	0	1
4502027	NP_000468.1	ALB	213	serum albumin preproprotein	80.3	2	52	52	1186	7.48776	5;108;47;62;112;130;48;66;22;2;6;2;-;1;1;9;38;58	51.2302	609	69.3215	6.27783	QEPERNECFLQHK	8	1	1	4502027	N-Term(iTRAQ4plex); C8(Methylthio); K13(iTRAQ4plex)	1991.96	996.484	2	9.77753	-;-;-;-;-;-;-;3;5;-;-;-;-;-;-;-;-;-	33.8218	4.65434	0	1
																HPYFYAPELLFFAK	27	1	1	4502027	N-Term(iTRAQ4plex); K14(iTRAQ4plex)	2031.09	1016.05	2	9.45559	-;-;-;4;11;4;-;-;-;-;-;-;-;-;-;-;-;1	51.6224	5.07315	0	0
																VHTECCHGDLLECADDR	135	1	1	4502027	N-Term(iTRAQ4plex); C5(Methylthio); C6(Methylthio); C13(Methylthio)	2197.84	733.285	3	8.2297	-;-;-;-;3;2;-;38;1;-;-;-;-;-;-;-;-;-	79.6286	5.54025	0	0
																DVFLGMFLYEYAR	58	1	1	4502027	N-Term(iTRAQ4plex)	1767.9	884.451	2	10.7996	-;2;2;2;-;-;-;-;-;-;-;-;-;-;-;5;25;9	37.2372	4.81756	0	0
																MPCAEDYLSVVLNQLCVLHEK	2	1	1	4502027	N-Term(iTRAQ4plex); M1(Oxidation); C3(Methylthio); C16(Methylthio); K21(iTRAQ4plex)	2800.35	934.122	3				4.69552	0	0
																KYLYEIAR	5	1	1	4502027	N-Term(iTRAQ4plex); K1(iTRAQ4plex)	1343.79	448.602	3	5.72619	-;-;-;-;-;2;-;-;3;-;-;-;-;-;-;-;-;-	10.4486	3.42151	0	1
																AFKAWAVAR	2	1	1	4502027	N-Term(iTRAQ4plex); K3(iTRAQ4plex)	1307.78	654.394	2	14.5752	-;-;-;-;-;1;1;-;-;-;-;-;-;-;-;-;-;-	11.3425	3.75031	0	1
																KVPQVSTPTLVEVSR	46	2	1	4502027	N-Term(iTRAQ4plex); K1(iTRAQ4plex)	1928.14	643.384	3	4.17212	-;-;-;3;19;2;2;2;1;-;-;-;-;-;-;-;-;-	55.6065	5.87375	0	1
																LCTVATLR	6	1	1	4502027	N-Term(iTRAQ4plex); C2(Methylthio)	1066.58	533.795	2	13.2313	-;-;1;1;-;-;-;-;-;-;-;-;-;-;-;-;1;3	88.8838	3.2336	0	0
																YICENQDSISSK	34	1	1	4502027	N-Term(iTRAQ4plex); C3(Methylthio); K12(iTRAQ4plex)	1720.81	860.909	2	8.37135	-;19;2;1;3;1;1;-;1;-;-;-;-;-;-;-;-;6	48.2964	5.23323	0	0
																CCTESLVNR	4	2	1	4502027	N-Term(iTRAQ4plex); C1(Methylthio); C2(Methylthio)	1260.53	630.77	2	30.2515	-;-;-;1;1;-;-;-;-;-;-;-;-;-;-;-;1;1	115.171	3.92781	0	0
																QNCELFEQLGEYK	30	1	1	4502027	N-Term(iTRAQ4plex); C3(Methylthio); K13(iTRAQ4plex)	1934.93	967.968	2	9.72929	-;11;4;2;3;2;-;1;-;-;-;-;-;-;-;-;-;2	43.9549	5.91399	0	0
																EQLKAVMDDFAAFVEK	1	1	1	4502027	N-Term(iTRAQ4plex); K4(iTRAQ4plex); K16(iTRAQ4plex)	2273.23	758.413	3				3.11172	0	1
																CCAAADPHECYAK	11	1	1	4502027	N-Term(iTRAQ4plex); C1(Methylthio); C2(Methylthio); C10(Methylthio); K13(iTRAQ4plex)	1807.7	904.354	2	7.63612	-;1;2;1;3;-;-;2;-;-;-;-;-;-;-;-;-;-	56.0029	4.36156	0	0
																FPKAEFAEVSK	1	1	1	4502027	N-Term(iTRAQ4plex); K3(iTRAQ4plex); K11(iTRAQ4plex)	1684.95	562.321	3	13.4852	-;-;-;-;-;1;-;-;-;-;-;-;-;-;-;-;-;-		3.8208	0	1
																FQNALLVR	2	1	1	4502027	N-Term(iTRAQ4plex)	1104.66	552.836	2	14.0695	-;-;-;-;-;-;-;-;-;-;-;-;-;-;-;-;1;1	1.71448	2.94399	0	0
																DLGEENFK	6	1	1	4502027	N-Term(iTRAQ4plex); K8(iTRAQ4plex)	1239.65	620.327	2	15.1782	-;-;4;1;-;-;-;-;-;1;-;-;-;-;-;-;-;-	131.196	3.47321	0	0
																ALVLIAFAQYLQQCPFEDHVK	6	1	1	4502027	N-Term(iTRAQ4plex); C14(Methylthio); K21(iTRAQ4plex)	2767.46	692.62	4				5.16823	0	0
																LKECCEKPLLEK	1	1	1	4502027	N-Term(iTRAQ4plex); K2(iTRAQ4plex); C4(Methylthio); C5(Methylthio); K7(iTRAQ4plex); K12(iTRAQ4plex)	2101.14	1051.07	2	11.8673	-;-;-;-;-;-;-;1;-;-;-;-;-;-;-;-;-;-		4.0638	0	1
																AAFTECCQAADK	41	1	1	4502027	N-Term(iTRAQ4plex); C6(Methylthio); C7(Methylthio); K12(iTRAQ4plex)	1637.71	819.357	2	7.10871	-;23;9;1;1;-;1;1;1;-;-;-;-;-;-;-;-;-	65.9984	5.50099	0	0
																ETCFAEEGK	2	1	1	4502027	N-Term(iTRAQ4plex); C3(Methylthio); K9(iTRAQ4plex)	1347.61	674.311	2	15.0817	-;-;1;1;-;-;-;-;-;-;-;-;-;-;-;-;-;-	20.1476	3.91774	0	0
																MPCAEDYLSVVLNQLCVLHEK	1	1	1	4502027	N-Term(iTRAQ4plex); C3(Methylthio); C16(Methylthio); K21(iTRAQ4plex)	2784.36	928.79	3				7.56928	0	0
																ETYGEMADCCAK	17	1	1	4502027	N-Term(iTRAQ4plex); C9(Methylthio); C10(Methylthio); K12(iTRAQ4plex)	1700.68	850.841	2	7.96484	-;8;1;-;2;1;-;-;-;-;-;-;-;-;-;-;-;3	51.7843	5.451	0	0
																AVMDDFAAFVEK	47	1	1	4502027	N-Term(iTRAQ4plex); K12(iTRAQ4plex)	1630.84	815.926	2	9.63965	-;11;4;1;4;2;1;2;-;-;-;-;-;-;-;-;-;13	78.5671	5.96804	0	0
																FKDLGEENFK	31	1	1	4502027	N-Term(iTRAQ4plex); K2(iTRAQ4plex); K10(iTRAQ4plex)	1658.89	829.947	2	7.53936	-;-;-;-;-;6;21;2;1;-;-;-;-;-;-;-;-;-	54.1752	4.17223	0	1
																DVFLGMFLYEYAR	15	1	1	4502027	N-Term(iTRAQ4plex); M6(Oxidation)	1783.88	595.299	3	5.7141	-;1;1;2;1;-;-;-;-;-;-;-;-;-;-;2;6;1	40.583	4.67163	0	0
																RHPDYSVVLLLR	1	1	1	4502027	N-Term(iTRAQ4plex)	1611.93	537.981	3	0.751838	-;-;-;-;-;1;-;-;-;-;-;-;-;-;-;-;-;-		5.434	0	1
																SHCIAEVENDEMPADLPSLAADFVESK	23	1	1	4502027	N-Term(iTRAQ4plex); C3(Methylthio); M12(Oxidation); K27(iTRAQ4plex)	3267.5	1089.84	3	2.71194	-;-;1;-;2;1;-;-;-;-;-;-;-;-;-;-;-;-	61.1117	6.94511	0	0
																QTALVELVK	9	1	1	4502027	N-Term(iTRAQ4plex); K9(iTRAQ4plex)	1288.81	644.906	2	6.23725	-;6;1;-;-;-;-;-;1;-;-;-;-;-;-;-;-;1	63.7477	3.8117	0	0
																RPCFSALEVDETYVPK	74	1	1	4502027	N-Term(iTRAQ4plex); C3(Methylthio); K16(iTRAQ4plex)	2188.1	730.039	3	2.91585	-;-;-;-;22;6;2;5;1;-;-;-;-;-;-;-;-;-	43.6565	6.61296	0	0
																DDNPNLPR	6	1	1	4502027	N-Term(iTRAQ4plex)	1084.55	542.779	2	18.2215	-;2;-;-;-;-;-;-;-;-;-;-;-;-;-;-;-;4	21.1461	3.08598	0	0
																ETYGEMADCCAK	4	1	1	4502027	N-Term(iTRAQ4plex); M6(Oxidation); C9(Methylthio); C10(Methylthio); K12(iTRAQ4plex)	1716.66	858.835	2	6.37732	-;2;-;-;-;-;-;-;-;-;-;-;-;-;-;-;-;2	5.31384	4.03229	0	0
																AEFAEVSKLVTDLTK	1	1	1	4502027	N-Term(iTRAQ4plex); K8(iTRAQ4plex); K15(iTRAQ4plex)	2083.2	695.072	3	14.7487	-;-;-;-;1;-;-;-;-;-;-;-;-;-;-;-;-;-		4.19777	0	1
																EFNAETFTFHADICTLSEK	148	1	1	4502027	N-Term(iTRAQ4plex); C14(Methylthio); K19(iTRAQ4plex)	2537.2	846.405	3	12.6663	-;-;-;27;23;3;-;1;-;-;-;-;-;-;-;-;-;-	93.8112	7.08705	0	0
																ECCEKPLLEK	4	1	1	4502027	N-Term(iTRAQ4plex); C2(Methylthio); C3(Methylthio); K5(iTRAQ4plex); K10(iTRAQ4plex)	1715.85	858.43	2	29.116	-;-;-;-;1;3;-;-;-;-;-;-;-;-;-;-;-;-	60.6248	4.25983	0	0
																TCVADESAENCDK	17	1	1	4502027	N-Term(iTRAQ4plex); C2(Methylthio); C11(Methylthio); K13(iTRAQ4plex)	1764.72	882.862	2	10.9686	-;9;2;1;1;-;-;-;-;-;-;-;-;-;-;-;-;2	53.0096	6.24959	0	0
																AACLLPK	3	1	1	4502027	N-Term(iTRAQ4plex); C3(Methylthio); K7(iTRAQ4plex)	1049.61	525.308	2	10.274	-;-;1;2;-;-;-;-;-;-;-;-;-;-;-;-;-;-	23.5206	2.87037	0	0
																AEFAEVSK	7	1	1	4502027	N-Term(iTRAQ4plex); K8(iTRAQ4plex)	1168.64	584.825	2	7.62915	-;-;5;1;-;-;-;-;-;1;-;-;-;-;-;-;-;-	93.5091	3.50813	0	0
																KLVAASQAALGL	1	1	1	4502027	N-Term(iTRAQ4plex); K1(iTRAQ4plex)	1429.9	715.452	2	3.94232	-;-;1;-;-;-;-;-;-;-;-;-;-;-;-;-;-;-		3.0499	0	1
																YLYEIAR	4	2	1	4502027	N-Term(iTRAQ4plex)	1071.59	536.301	2	15.4847	-;-;-;-;1;1;-;-;-;-;-;-;-;-;-;-;1;1	17.4833	2.73208	0	0
																LVTDLTK	2	2	1	4502027	N-Term(iTRAQ4plex); K7(iTRAQ4plex)	1077.68	539.341	2	21.1215	-;-;1;1;-;-;-;-;-;-;-;-;-;-;-;-;-;-	22.5962	2.93752	0	0
																LAKTYETTLEK	2	1	1	4502027	N-Term(iTRAQ4plex); K3(iTRAQ4plex); K11(iTRAQ4plex)	1729.01	865.01	2	19.8247	-;-;-;-;-;2;-;-;-;-;-;-;-;-;-;-;-;-		4.7801	0	1
																ETCFAEEGKK	1	1	1	4502027	N-Term(iTRAQ4plex); C3(Methylthio); K9(iTRAQ4plex); K10(iTRAQ4plex)	1619.79	810.399	2	14.796	-;-;-;-;-;-;1;-;-;-;-;-;-;-;-;-;-;-		3.40892	0	1
																ADDKETCFAEEGK	47	1	1	4502027	N-Term(iTRAQ4plex); K4(iTRAQ4plex); C7(Methylthio); K13(iTRAQ4plex)	1920.88	960.955	2	7.02036	-;-;-;-;-;35;5;1;1;-;-;-;-;-;-;-;-;-	69.8629	4.833	0	1
																LVNEVTEFAK	17	1	1	4502027	N-Term(iTRAQ4plex); K10(iTRAQ4plex)	1437.82	719.415	2	10.8918	-;9;2;-;-;-;-;-;1;-;-;-;-;-;-;-;-;3	53.8821	4.50123	0	0
																SHCIAEVENDEMPADLPSLAADFVESK	81	1	1	4502027	N-Term(iTRAQ4plex); C3(Methylthio); K27(iTRAQ4plex)	3251.52	1084.51	3	3.43889	-;-;1;2;1;-;-;-;-;-;-;-;-;-;-;-;-;-	41.0869	7.61985	0	0
																VPQVSTPTLVEVSR	8	2	1	4502027	N-Term(iTRAQ4plex)	1655.94	552.651	3	8.35979	-;-;-;-;-;-;-;-;-;-;-;-;-;-;-;2;3;-	63.6139	4.70179	0	0
																KQTALVELVK	19	1	1	4502027	N-Term(iTRAQ4plex); K1(iTRAQ4plex); K10(iTRAQ4plex)	1560.98	520.999	3	4.77614	-;-;-;-;-;13;4;1;1;-;-;-;-;-;-;-;-;-	96.4321	5.17914	0	1
																HPDYSVVLLLR	9	1	1	4502027	N-Term(iTRAQ4plex)	1455.84	485.952	3	7.46999	-;-;-;1;3;2;-;2;-;-;-;-;-;-;-;-;-;-	70.1442	4.31452	0	0
																LVAASQAALGL	21	1	1	4502027	N-Term(iTRAQ4plex)	1157.71	579.356	2	4.84652	5;-;-;-;-;-;-;-;-;-;6;2;-;1;1;-;-;-	88.753	2.90949	0	0
																LVRPEVDVMCTAFHDNEETFLK	40	1	1	4502027	N-Term(iTRAQ4plex); C10(Methylthio); K22(iTRAQ4plex)	2927.42	976.477	3	3.85542	-;-;-;-;1;5;-;-;-;-;-;-;-;-;-;-;-;-	55.1438	6.84066	0	0
																NECFLQHK	18	1	1	4502027	N-Term(iTRAQ4plex); C3(Methylthio); K8(iTRAQ4plex)	1352.66	451.557	3	7.2726	-;-;-;-;-;16;1;1;-;-;-;-;-;-;-;-;-;-	48.3177	3.47702	0	0
																AVMDDFAAFVEK	7	1	1	4502027	N-Term(iTRAQ4plex); M3(Oxidation); K12(iTRAQ4plex)	1646.83	823.92	2	3.8575	-;2;-;-;-;-;-;-;-;-;-;-;-;-;-;-;-;5	63.8187	4.56137	0	0
																SLHTLFGDK	21	1	1	4502027	N-Term(iTRAQ4plex); K9(iTRAQ4plex)	1305.73	653.37	2	15.5999	-;-;-;1;-;8;7;1;4;-;-;-;-;-;-;-;-;-	83.2028	3.98044	0	0
																TYETTLEK	3	1	1	4502027	N-Term(iTRAQ4plex); K8(iTRAQ4plex)	1272.7	636.852	2	24.0556	-;1;1;-;-;1;-;-;-;-;-;-;-;-;-;-;-;-	36.8596	3.4739	0	0
																LDELRDEGK	4	1	1	4502027	N-Term(iTRAQ4plex); K9(iTRAQ4plex)	1362.75	681.877	2	13.3127	-;-;-;-;-;2;1;1;-;-;-;-;-;-;-;-;-;-	108.691	3.63399	0	1
																VFDEFKPLVEEPQNLIK	34	1	1	4502027	N-Term(iTRAQ4plex); K6(iTRAQ4plex); K17(iTRAQ4plex)	2477.4	826.471	3	29.1765	-;-;-;5;4;4;-;1;-;-;-;-;-;-;-;-;-;-	54.9318	6.78733	0	0
																LVRPEVDVMCTAFHDNEETFLK	11	1	1	4502027	N-Term(iTRAQ4plex); M9(Oxidation); C10(Methylthio); K22(iTRAQ4plex)	2943.43	981.815	3	6.07897	-;-;-;-;-;3;-;-;-;-;-;-;-;-;-;-;-;-		5.78842	0	0
4506459	NP_002894.1	RCVRN	5957	recoverin	78.5	1	15	15	69	0.878758	-;17;8;6;7;2;3;-;-;4;-;-;-;-;-;-;2;19	11.7182	200	23.1156	5.16064	EYVIALHMTTAGK	1	1	1	4506459	N-Term(iTRAQ4plex); M8(Oxidation); K13(iTRAQ4plex)	1737.94	579.986	3	0.631746	-;-;-;1;-;-;-;-;-;-;-;-;-;-;-;-;-;-		4.02166	0	0
																EILEELQLNTK	8	1	1	4506459	N-Term(iTRAQ4plex); K11(iTRAQ4plex)	1617.93	809.468	2	0.872304	-;2;-;-;-;-;-;-;-;-;-;-;-;-;-;-;-;6	1.64116	4.94217	0	0
																NDDDKLTEK	1	1	1	4506459	N-Term(iTRAQ4plex); K5(iTRAQ4plex); K9(iTRAQ4plex)	1509.81	755.41	2	0.722521	-;-;-;-;-;-;1;-;-;-;-;-;-;-;-;-;-;-		4.09756	0	1
																LLPDDENTPEKR	2	1	1	4506459	N-Term(iTRAQ4plex); K11(iTRAQ4plex)	1714.92	572.311	3	1.01768	-;-;-;-;-;2;-;-;-;-;-;-;-;-;-;-;-;-		4.83678	0	1
																AYAQHVFR	6	1	1	4506459	N-Term(iTRAQ4plex)	1135.6	379.204	3	0.781755	-;-;-;-;-;-;2;-;-;4;-;-;-;-;-;-;-;-	10.0796	3.73776	0	0
																SFDSNLDGTLDFK	7	1	1	4506459	N-Term(iTRAQ4plex); K13(iTRAQ4plex)	1746.88	873.946	2	0.902301	-;5;1;-;-;-;-;-;-;-;-;-;-;-;-;-;-;1	18.3815	5.41685	0	0
																EFIEGTLANK	3	1	1	4506459	N-Term(iTRAQ4plex); K10(iTRAQ4plex)	1409.79	705.397	2	0.788705	-;2;1;-;-;-;-;-;-;-;-;-;-;-;-;-;-;-	12.4546	4.16737	0	0
																LEWAFSLYDVDGNGTISK	2	1	1	4506459	N-Term(iTRAQ4plex); K18(iTRAQ4plex)	2303.17	1152.09	2	0.702651	-;-;-;-;-;-;-;-;-;-;-;-;-;-;-;-;-;2		5.00924	0	0
																FSEEELCSWYQSFLK	10	1	1	4506459	N-Term(iTRAQ4plex); C7(Methylthio); K15(iTRAQ4plex)	2230.05	1115.53	2	0.904916	-;-;-;-;-;-;-;-;-;-;-;-;-;-;-;-;2;7	8.23198	5.45812	0	0
																NEVLEIVMAIFK	4	1	1	4506459	N-Term(iTRAQ4plex); K12(iTRAQ4plex)	1693.98	847.496	2	0.926966	-;2;-;-;-;-;-;-;-;-;-;-;-;-;-;-;-;2	5.62703	5.5753	0	0
																EYVIALHMTTAGK	10	1	1	4506459	N-Term(iTRAQ4plex); K13(iTRAQ4plex)	1721.95	861.478	2	0.870843	-;-;-;3;7;-;-;-;-;-;-;-;-;-;-;-;-;-	21.2539	4.61846	0	0
																FFPDTDPK	1	1	1	4506459	N-Term(iTRAQ4plex); K8(iTRAQ4plex)	1254.66	627.834	2	0.929873	-;-;1;-;-;-;-;-;-;-;-;-;-;-;-;-;-;-		3.0078	0	0
																MITPEDVK	2	1	1	4506459	N-Term(iTRAQ4plex); K8(iTRAQ4plex)	1220.68	610.842	2	0.972375	-;-;1;1;-;-;-;-;-;-;-;-;-;-;-;-;-;-	2.87058	3.31518	0	0
																ITQQQFQSIYAK	5	1	1	4506459	N-Term(iTRAQ4plex); K12(iTRAQ4plex)	1742.98	871.992	2	0.837305	-;3;1;-;-;-;-;-;-;-;-;-;-;-;-;-;-;1	18.9041	5.91017	0	0
																LIQFEPQK	4	1	1	4506459	N-Term(iTRAQ4plex); K8(iTRAQ4plex)	1290.77	645.886	2	0.824189	-;1;2;1;-;-;-;-;-;-;-;-;-;-;-;-;-;-	11.2721	3.27884	0	0
																LLPDDENTPEK	3	1	1	4506459	N-Term(iTRAQ4plex); K11(iTRAQ4plex)	1558.83	779.918	2	0.845406	-;2;1;-;-;-;-;-;-;-;-;-;-;-;-;-;-;-	13.3133	4.54259	0	0
4504349	NP_000509.1	HBB	3043	hemoglobin subunit beta	77.55	1	5	10	80	1.74135	-;2;5;1;9;1;1;2;1;-;-;-;-;-;-;-;10;6	17.2377	147	15.9883	7.28369	VNVDEVGGEALGR	6	1	1	4504349	N-Term(iTRAQ4plex)	1458.77	729.887	2	1.39467	-;-;1;-;-;-;-;-;-;-;-;-;-;-;-;-;3;2	5.60051	4.48122	0	0
																FFESFGDLSTPDAVMGNPK	9	1	1	4504349	N-Term(iTRAQ4plex); K19(iTRAQ4plex)	2347.15	1174.08	2	2.08033	-;-;1;1;-;-;-;-;-;-;-;-;-;-;-;-;5;2	14.8237	5.38284	0	0
																SAVTALWGK	1	1	1	4504349	N-Term(iTRAQ4plex); K9(iTRAQ4plex)	1220.72	610.866	2	1.60344	-;-;1;-;-;-;-;-;-;-;-;-;-;-;-;-;-;-		3.75713	0	0
																VVAGVANALAHK	6	2	2	4504349;4504351	N-Term(iTRAQ4plex); K12(iTRAQ4plex)	1437.88	479.964	3				6.16805	0	0
																GTFATLSELHCDK	14	1	1	4504349	N-Term(iTRAQ4plex); C11(Methylthio); K13(iTRAQ4plex)	1755.86	878.436	2	1.58589	-;-;1;-;8;1;1;2;1;-;-;-;-;-;-;-;-;-	12.6708	5.51394	0	0
																VLGAFSDGLAHLDNLK	20	2	2	4504349;4504351	N-Term(iTRAQ4plex); K16(iTRAQ4plex)	1958.09	979.547	2				6.80697	0	0
																FFESFGDLSTPDAVMGNPK	3	1	1	4504349	N-Term(iTRAQ4plex); M15(Oxidation); K19(iTRAQ4plex)	2363.15	788.387	3	2.17951	-;-;-;-;-;-;-;-;-;-;-;-;-;-;-;-;2;1	11.0799	4.21425	0	0
																EFTPPVQAAYQK	5	1	1	4504349	N-Term(iTRAQ4plex); K12(iTRAQ4plex)	1666.91	556.308	3	1.75206	-;2;1;-;1;-;-;-;-;-;-;-;-;-;-;-;-;1	12.4708	5.57449	0	0
																KVLGAFSDGLAHLDNLK	6	2	2	4504349;4504351	N-Term(iTRAQ4plex); K1(iTRAQ4plex); K17(iTRAQ4plex)	2230.3	1115.65	2				7.8988	0	1
																LLVVYPWTQR	5	5	3	4504349;28302131;4504351	N-Term(iTRAQ4plex)	1418.83	709.918	2				3.61099	0	0
																LHVDPENFR	5	2	2	4504349;4504351	N-Term(iTRAQ4plex)	1270.66	424.226	3				3.45309	0	0
4507879	NP_003365.1	VDAC1	7416	voltage-dependent anion-selective channel protein 1	75.27	1	13	14	84	0.34295	-;7;5;16;6;1;1;-;-;-;-;-;-;-;2;10;5;3	28.2251	283	30.7536	8.54346	VNNSSLIGLGYTQTLKPGIK	3	1	1	4507879	N-Term(iTRAQ4plex); K16(iTRAQ4plex); K20(iTRAQ4plex)	2535.49	1268.25	2	0.270688	-;-;-;-;1;-;1;-;-;-;-;-;-;-;-;-;-;-	47.9141	5.11612	0	0
																LTLSALLDGK	5	1	2	4507879;25188179	N-Term(iTRAQ4plex); K10(iTRAQ4plex)	1318.82	659.911	2				4.50741	0	0
																EHINLGCDMDFDIAGPSIR	1	1	1	4507879	N-Term(iTRAQ4plex); C7(Methylthio); M9(Oxidation)	2309.04	770.352	3	0.997594	-;-;-;1;-;-;-;-;-;-;-;-;-;-;-;-;-;-		4.6665	0	0
																GALVLGYEGWLAGYQMNFETAK	11	1	1	4507879	N-Term(iTRAQ4plex); K22(iTRAQ4plex)	2706.4	902.805	3	0.500561	-;-;-;-;-;-;-;-;-;-;-;-;-;-;-;-;5;-		5.98807	0	0
																KLETAVNLAWTAGNSNTR	4	1	1	4507879	N-Term(iTRAQ4plex); K1(iTRAQ4plex)	2234.21	1117.61	2	0.250303	-;-;-;-;3;-;-;-;-;-;-;-;-;-;-;-;-;-		6.19327	0	1
																TDEFQLHTNVNDGTEFGGSIYQK	25	1	1	4507879	N-Term(iTRAQ4plex); K23(iTRAQ4plex)	2888.39	963.467	3	0.416212	-;-;-;13;1;-;-;-;-;-;-;-;-;-;-;-;-;-	2.52642	7.74002	0	0
																LTFDSSFSPNTGK	3	1	1	4507879	N-Term(iTRAQ4plex); K13(iTRAQ4plex)	1688.88	844.944	2	0.282969	-;2;1;-;-;-;-;-;-;-;-;-;-;-;-;-;-;-	19.7994	5.56067	0	0
																VTQSNFAVGYK	3	1	1	4507879	N-Term(iTRAQ4plex); K11(iTRAQ4plex)	1501.82	751.415	2	0.200666	-;1;1;1;-;-;-;-;-;-;-;-;-;-;-;-;-;-	17.8708	4.5424	0	0
																WTEYGLTFTEK	2	1	1	4507879	N-Term(iTRAQ4plex); K11(iTRAQ4plex)	1662.87	831.937	2	0.222977	-;1;-;-;-;-;-;-;-;-;-;-;-;-;-;-;-;1	4.41761	4.64233	0	0
																SENGLEFTSSGSANTETTK	1	1	1	4507879	N-Term(iTRAQ4plex); K19(iTRAQ4plex)	2248.09	1124.55	2	0.181846	-;1;-;-;-;-;-;-;-;-;-;-;-;-;-;-;-;-		5.03237	0	0
																VTGSLETK	1	1	1	4507879	N-Term(iTRAQ4plex); K8(iTRAQ4plex)	1122.66	561.833	2	0.294899	-;-;1;-;-;-;-;-;-;-;-;-;-;-;-;-;-;-		3.06658	0	0
																YQIDPDACFSAK	4	1	1	4507879	N-Term(iTRAQ4plex); C8(Methylthio); K12(iTRAQ4plex)	1691.8	846.402	2	0.328847	-;1;-;-;1;-;-;-;-;-;-;-;-;-;-;-;-;2	14.2048	4.61448	0	0
																WNTDNTLGTEITVEDQLAR	16	1	1	4507879	N-Term(iTRAQ4plex)	2320.16	1160.58	2	0.42432	-;-;-;-;-;-;-;-;-;-;-;-;-;-;2;10;-;-	8.79174	6.1636	0	0
																GYGFGLIK	5	1	1	4507879	N-Term(iTRAQ4plex); K8(iTRAQ4plex)	1142.69	571.851	2	0.26177	-;1;2;1;-;1;-;-;-;-;-;-;-;-;-;-;-;-	17.4894	3.67039	0	0
4505621	NP_002558.1	PEBP1	5037	phosphatidylethanolamine-binding protein 1 preproprotein	74.33	1	9	9	28	0.310195	-;1;1;3;4;3;-;2;3;-;-;-;-;-;-;2;2;3	37.1785	187	21.0437	7.53271	WSGPLSLQEVDEQPQHPLHVTYAGAAVDELGK	1	1	1	4505621	N-Term(iTRAQ4plex); K32(iTRAQ4plex)	3759.9	940.732	4				4.88566	0	0
																LYEQLSGK	2	1	1	4505621	N-Term(iTRAQ4plex); K8(iTRAQ4plex)	1225.7	613.351	2	0.339135	-;-;1;-;-;1;-;-;-;-;-;-;-;-;-;-;-;-	22.8103	3.33069	0	0
																APVAGTCYQAEWDDYVPK	1	1	1	4505621	N-Term(iTRAQ4plex); C7(Methylthio); K18(iTRAQ4plex)	2347.1	783.038	3	0.337134	-;-;-;-;-;-;-;-;-;-;-;-;-;-;-;-;-;1		3.09294	0	0
																VLTPTQVK	1	1	1	4505621	N-Term(iTRAQ4plex); K8(iTRAQ4plex)	1173.74	587.375	2	0.209402	-;1;-;-;-;-;-;-;-;-;-;-;-;-;-;-;-;-		3.26209	0	0
																YVWLVYEQDRPLK	6	1	1	4505621	N-Term(iTRAQ4plex); K13(iTRAQ4plex)	1997.11	999.057	2	0.245436	-;-;-;2;2;-;-;1;-;-;-;-;-;-;-;-;-;-	21.4901	5.25983	0	0
																GNDISSGTVLSDYVGSGPPK	3	1	1	4505621	N-Term(iTRAQ4plex); K20(iTRAQ4plex)	2238.15	1119.58	2	0.283762	-;-;-;1;-;-;-;-;-;-;-;-;-;-;-;-;-;2	49.7071	7.15782	0	0
																LYTLVLTDPDAPSR	6	1	1	4505621	N-Term(iTRAQ4plex)	1704.93	852.969	2	0.298844	-;-;-;-;-;-;-;-;-;-;-;-;-;-;-;2;2;-	29.8302	4.17831	0	0
																EWHHFLVVNMK	1	1	1	4505621	N-Term(iTRAQ4plex); K11(iTRAQ4plex)	1727.92	576.643	3	0.342386	-;-;-;-;-;-;-;-;1;-;-;-;-;-;-;-;-;-		3.50639	0	0
																EWHHFLVVNMK	1	1	1	4505621	N-Term(iTRAQ4plex); M10(Oxidation); K11(iTRAQ4plex)	1743.91	581.975	3	0.551133	-;-;-;-;-;-;-;-;1;-;-;-;-;-;-;-;-;-		4.63726	0	0
																NRPTSISWDGLDSGK	6	1	1	4505621	N-Term(iTRAQ4plex); K15(iTRAQ4plex)	1921	641.005	3	0.576039	-;-;-;-;2;2;-;1;1;-;-;-;-;-;-;-;-;-	77.304	5.52897	0	0
34577112	NP_908932.1	ALDOA	226	fructose-bisphosphate aldolase A	72.25	2	16	21	82	0.919258	-;1;4;15;7;6;1;1;2;-;-;-;-;-;5;3;9;5	80.2018	364	39.3953	8.08936	IGEHTPSALAIMENANVLAR	9	2	1	34577112	N-Term(iTRAQ4plex)	2251.2	751.072	3	0.846887	-;-;2;2;2;1;-;-;-;-;-;-;-;-;-;-;-;-	12.5104	5.95723	0	0
																GILAADESTGSIAK	4	2	1	34577112	N-Term(iTRAQ4plex); K14(iTRAQ4plex)	1620.9	810.955	2	0.690726	-;1;-;-;-;-;-;-;-;-;-;-;-;-;-;-;-;3	7.01052	5.65857	0	0
																RLQSIGTENTEENR	2	1	1	34577112	N-Term(iTRAQ4plex)	1790.91	597.642	3	0.401945	-;-;-;-;-;2;-;-;-;-;-;-;-;-;-;-;-;-		5.40558	0	1
																KELSDIAHR	2	2	1	34577112	N-Term(iTRAQ4plex); K1(iTRAQ4plex)	1356.78	452.93	3	0.595632	-;-;-;-;-;-;-;-;2;-;-;-;-;-;-;-;-;-		4.30202	0	1
																FSHEEIAMATVTALR	14	2	1	34577112	N-Term(iTRAQ4plex)	1819.95	910.477	2	1.43465	-;-;-;8;2;1;1;1;-;-;-;-;-;-;-;-;-;-	69.8983	5.66116	0	0
																YTPSGQAGAAASESLFVSNHAY	4	2	1	34577112	N-Term(iTRAQ4plex)	2372.12	1186.57	2	0.407555	-;-;-;-;-;-;-;-;-;-;-;-;-;-;2;1;-;-	1.99205	7.006	0	0
																CQYVTEK	1	3	2	34577112;4885063	N-Term(iTRAQ4plex); C1(Methylthio); K7(iTRAQ4plex)	1204.6	602.806	2				3.24522	0	0
																ALQASALK	1	2	1	34577112	N-Term(iTRAQ4plex); K8(iTRAQ4plex)	1089.7	545.352	2	0.742222	-;-;1;-;-;-;-;-;-;-;-;-;-;-;-;-;-;-		3.43421	0	0
																TVPPAVTGITFLSGGQSEEEASINLNAINK	15	2	1	34577112	N-Term(iTRAQ4plex); K30(iTRAQ4plex)	3345.79	1115.94	3	0.779391	-;-;-;-;-;-;-;-;-;-;-;-;-;-;-;1;7;-	5.70195	5.00561	0	0
																ALANSLACQGK	1	2	1	34577112	N-Term(iTRAQ4plex); C8(Methylthio); K11(iTRAQ4plex)	1409.75	705.377	2	0.633458	-;-;-;1;-;-;-;-;-;-;-;-;-;-;-;-;-;-		4.15741	0	0
																ADDGRPFPQVIK	1	2	1	34577112	N-Term(iTRAQ4plex); K12(iTRAQ4plex)	1630.92	815.961	2	0.643617	-;-;-;-;-;1;-;-;-;-;-;-;-;-;-;-;-;-		3.48653	0	0
																AAQEEYVK	1	2	1	34577112	N-Term(iTRAQ4plex); K8(iTRAQ4plex)	1225.67	613.338	2	0.642115	-;-;1;-;-;-;-;-;-;-;-;-;-;-;-;-;-;-		3.54602	0	0
																VLAAVYK	1	4	2	34577112;4885063	N-Term(iTRAQ4plex); K7(iTRAQ4plex)	1051.67	526.338	2				2.87993	0	0
																VNPCIGGVILFHETLYQK	6	2	1	34577112	N-Term(iTRAQ4plex); C4(Methylthio); K18(iTRAQ4plex)	2365.26	789.093	3	0.636801	-;-;-;3;2;1;-;-;-;-;-;-;-;-;-;-;-;-	15.3257	7.37955	0	0
																ELSDIAHR	1	2	1	34577112	N-Term(iTRAQ4plex)	1084.59	362.201	3	0.515224	-;-;-;-;1;-;-;-;-;-;-;-;-;-;-;-;-;-		3.50209	0	0
																GVVPLAGTNGETTTQGLDGLSER	7	2	1	34577112	N-Term(iTRAQ4plex)	2416.25	806.088	3	0.620702	-;-;-;-;-;-;-;-;-;-;-;-;-;-;3;1;-;-	9.11056	5.97519	0	0
																YASICQQNGIVPIVEPEILPDGDHDLK	4	3	2	34577112;4885063	N-Term(iTRAQ4plex); C5(Methylthio); K27(iTRAQ4plex)	3297.68	1099.9	3				6.66675	0	0
																YASICQQNGIVPIVEPEILPDGDHDLKR	2	3	2	34577112;4885063	N-Term(iTRAQ4plex); C5(Methylthio); K27(iTRAQ4plex)	3453.77	1151.93	3				4.52482	0	1
																LQSIGTENTEENR	2	2	1	34577112	N-Term(iTRAQ4plex)	1634.81	817.908	2	0.686985	-;-;-;-;-;-;-;-;-;-;-;-;-;-;-;-;1;1	1.60894	4.50702	0	0
																FSHEEIAMATVTALR	1	2	1	34577112	N-Term(iTRAQ4plex); M8(Oxidation)	1835.94	918.473	2	0.703906	-;-;-;1;-;-;-;-;-;-;-;-;-;-;-;-;-;-		3.28829	0	0
																KDGADFAK	1	3	2	34577112;4885063	N-Term(iTRAQ4plex); K1(iTRAQ4plex); K8(iTRAQ4plex)	1283.73	428.58	3				3.1393	0	1
																QLLLTADDR	2	2	1	34577112	N-Term(iTRAQ4plex)	1188.67	594.838	2	0.637249	-;-;-;-;-;-;-;-;-;-;-;-;-;-;-;-;1;1	5.17422	3.16729	0	0
29788768	NP_821080.1	TUBB2B	347733	tubulin beta-2B chain	71.69	1	1	24	247	0.869352	-;1;1;-;-;1;-;-;-;-;-;-;-;-;-;-;-;-	6.50419	445	49.9209	4.89404	TAVCDIPPR	4	9	5	29788785;5174735;29788768;21361322;4507729	N-Term(iTRAQ4plex); C4(Methylthio)	1161.59	581.297	2				3.1041	0	0
																GHYTEGAELVDSVLDVVR	29	6	5	29788785;5174735;29788768;50592996;4507729	N-Term(iTRAQ4plex)	2103.08	1052.04	2				6.15775	0	0
																NSSYFVEWIPNNVK	12	11	7	29788785;5174735;14210536;29788768;50592996;21361322;4507729	N-Term(iTRAQ4plex); K14(iTRAQ4plex)	1985.03	993.017	2				4.81541	0	0
																ESESCDCLQGFQLTHSLGGGTGSGMGTLLISK	6	2	2	29788768;4507729	N-Term(iTRAQ4plex); C5(Methylthio); C7(Methylthio); K32(iTRAQ4plex)	3593.68	1198.57	3				9.25269	0	0
																EVDEQMLNVQNK	6	4	4	29788785;5174735;29788768;4507729	N-Term(iTRAQ4plex); K12(iTRAQ4plex)	1734.89	867.95	2				5.84818	0	0
																IMNTFSVMPSPK	4	3	3	14210536;29788768;4507729	N-Term(iTRAQ4plex); K12(iTRAQ4plex)	1639.88	820.446	2				4.92067	0	0
																MSATFIGNSTAIQELFK	3	3	3	5174735;29788768;4507729	N-Term(iTRAQ4plex); M1(Oxidation); K17(iTRAQ4plex)	2162.13	1081.57	2				5.19637	0	0
																AILVDLEPGTMDSVR	8	4	4	29788785;29788768;50592996;4507729	N-Term(iTRAQ4plex)	1759.94	880.472	2				4.76513	0	0
																ISEQFTAMFR	16	10	6	29788785;5174735;29788768;50592996;21361322;4507729	N-Term(iTRAQ4plex)	1373.7	687.354	2				4.05535	0	0
																LTTPTYGDLNHLVSATMSGVTTCLR	33	8	5	29788785;5174735;29788768;21361322;4507729	N-Term(iTRAQ4plex); C23(Methylthio)	2841.4	947.805	3				5.48986	0	0
																INVYYNEATGNK	3	1	1	29788768	N-Term(iTRAQ4plex); K12(iTRAQ4plex)	1673.86	837.435	2	0.869352	-;1;1;-;-;1;-;-;-;-;-;-;-;-;-;-;-;-	6.50419	4.42194	0	0
																ALTVPELTQQMFDSK	2	2	2	29788768;4507729	N-Term(iTRAQ4plex); M11(Oxidation); K15(iTRAQ4plex)	2012.06	671.357	3				3.61473	0	0
																MSATFIGNSTAIQELFKR	1	3	3	5174735;29788768;4507729	N-Term(iTRAQ4plex); K17(iTRAQ4plex)	2302.24	768.084	3				7.37038	0	1
																MSMKEVDEQMLNVQNK	2	4	4	29788785;5174735;29788768;4507729	N-Term(iTRAQ4plex); K4(iTRAQ4plex); K16(iTRAQ4plex)	2356.18	786.066	3				4.30821	0	1
																ISEQFTAMFR	3	10	6	29788785;5174735;29788768;50592996;21361322;4507729	N-Term(iTRAQ4plex); M8(Oxidation)	1389.69	695.35	2				2.8883	0	0
																MSATFIGNSTAIQELFK	22	3	3	5174735;29788768;4507729	N-Term(iTRAQ4plex); K17(iTRAQ4plex)	2146.15	1073.58	2				7.06934	0	0
																YLTVAAIFR	9	2	2	29788768;4507729	N-Term(iTRAQ4plex)	1197.71	599.359	2				3.48901	0	0
																SGPFGQIFRPDNFVFGQSGAGNNWAK	16	8	5	29788785;5174735;29788768;21361322;4507729	N-Term(iTRAQ4plex); K26(iTRAQ4plex)	3086.55	1029.52	3				6.02505	0	0
																EVDEQMLNVQNK	2	4	4	29788785;5174735;29788768;4507729	N-Term(iTRAQ4plex); M6(Oxidation); K12(iTRAQ4plex)	1750.9	584.303	3				4.43648	0	0
																EIVHIQAGQCGNQIGAK	7	4	6	29788785;29788768;50592996;4507729;5174735;21361322	N-Term(iTRAQ4plex); C10(Methylthio); K17(iTRAQ4plex)	2100.09	700.702	3				7.42391	0	0
																LHFFMPGFAPLTSR	14	10	6	29788785;5174735;14210536;29788768;21361322;4507729	N-Term(iTRAQ4plex)	1764.93	588.983	3				5.68644	0	0
																KLAVNMVPFPR	2	13	7	29788785;5174735;14210536;29788768;50592996;21361322;4507729	N-Term(iTRAQ4plex); K1(iTRAQ4plex)	1559.93	520.647	3				4.09797	0	1
																IREEYPDR	2	6	4	29788785;5174735;29788768;4507729	N-Term(iTRAQ4plex)	1221.63	407.883	3				3.47525	0	1
																ESESCDCLQGFQLTHSLGGGTGSGMGTLLISK	1	2	2	29788768;4507729	N-Term(iTRAQ4plex); C5(Methylthio); C7(Methylthio); M25(Oxidation); K32(iTRAQ4plex)	3609.68	1203.9	3				3.67778	0	0
																LTTPTYGDLNHLVSATMSGVTTCLR	10	8	5	29788785;5174735;29788768;21361322;4507729	N-Term(iTRAQ4plex); M17(Oxidation); C23(Methylthio)	2857.42	953.143	3				5.9998	0	0
																LAVNMVPFPR	3	13	7	29788785;5174735;14210536;29788768;50592996;21361322;4507729	N-Term(iTRAQ4plex)	1287.74	644.371	2				3.76484	0	0
																ISEQFTAMFRR	1	10	6	29788785;5174735;29788768;50592996;21361322;4507729	N-Term(iTRAQ4plex)	1529.8	510.605	3				2.90474	0	1
																FPGQLNADLR	4	13	7	29788785;5174735;14210536;29788768;50592996;21361322;4507729	N-Term(iTRAQ4plex)	1274.7	637.853	2				3.0232	0	0
																FWEVISDEHGIDPTGSYHGDSDLQLER	6	2	2	29788768;4507729	N-Term(iTRAQ4plex)	3246.49	1082.83	3				5.4196	0	0
																ALTVPELTQQMFDSK	7	2	2	29788768;4507729	N-Term(iTRAQ4plex); K15(iTRAQ4plex)	1996.06	666.026	3				4.19832	0	0
																LHFFMPGFAPLTSR	5	10	6	29788785;5174735;14210536;29788768;21361322;4507729	N-Term(iTRAQ4plex); M5(Oxidation)	1780.92	594.313	3				4.76387	0	0
																IMNTFSVMPSPK	1	3	3	14210536;29788768;4507729	N-Term(iTRAQ4plex); M2(Oxidation); K12(iTRAQ4plex)	1655.88	828.441	2				3.97858	0	0
																AILVDLEPGTMDSVR	3	4	4	29788785;29788768;50592996;4507729	N-Term(iTRAQ4plex); M11(Oxidation)	1775.93	888.47	2				3.40065	0	0
4507729	NP_001060.1	TUBB2A	7280	tubulin beta-2A chain	71.69	1	1	24	249	0.357673	-;1;2;1;-;1;-;-;-;-;-;-;-;-;-;-;-;-	31.5308	445	49.875	4.89404	TAVCDIPPR	4	9	5	29788785;5174735;29788768;21361322;4507729	N-Term(iTRAQ4plex); C4(Methylthio)	1161.59	581.297	2				3.1041	0	0
																GHYTEGAELVDSVLDVVR	29	6	5	29788785;5174735;29788768;50592996;4507729	N-Term(iTRAQ4plex)	2103.08	1052.04	2				6.15775	0	0
																NSSYFVEWIPNNVK	12	11	7	29788785;5174735;14210536;29788768;50592996;21361322;4507729	N-Term(iTRAQ4plex); K14(iTRAQ4plex)	1985.03	993.017	2				4.81541	0	0
																ESESCDCLQGFQLTHSLGGGTGSGMGTLLISK	6	2	2	29788768;4507729	N-Term(iTRAQ4plex); C5(Methylthio); C7(Methylthio); K32(iTRAQ4plex)	3593.68	1198.57	3				9.25269	0	0
																EVDEQMLNVQNK	6	4	4	29788785;5174735;29788768;4507729	N-Term(iTRAQ4plex); K12(iTRAQ4plex)	1734.89	867.95	2				5.84818	0	0
																IMNTFSVMPSPK	4	3	3	14210536;29788768;4507729	N-Term(iTRAQ4plex); K12(iTRAQ4plex)	1639.88	820.446	2				4.92067	0	0
																INVYYNEAAGNK	5	1	1	4507729	N-Term(iTRAQ4plex); K12(iTRAQ4plex)	1643.86	822.435	2	0.357673	-;1;2;1;-;1;-;-;-;-;-;-;-;-;-;-;-;-	31.5308	5.24366	0	0
																MSATFIGNSTAIQELFK	3	3	3	5174735;29788768;4507729	N-Term(iTRAQ4plex); M1(Oxidation); K17(iTRAQ4plex)	2162.13	1081.57	2				5.19637	0	0
																AILVDLEPGTMDSVR	8	4	4	29788785;29788768;50592996;4507729	N-Term(iTRAQ4plex)	1759.94	880.472	2				4.76513	0	0
																ISEQFTAMFR	16	10	6	29788785;5174735;29788768;50592996;21361322;4507729	N-Term(iTRAQ4plex)	1373.7	687.354	2				4.05535	0	0
																LTTPTYGDLNHLVSATMSGVTTCLR	33	8	5	29788785;5174735;29788768;21361322;4507729	N-Term(iTRAQ4plex); C23(Methylthio)	2841.4	947.805	3				5.48986	0	0
																ALTVPELTQQMFDSK	2	2	2	29788768;4507729	N-Term(iTRAQ4plex); M11(Oxidation); K15(iTRAQ4plex)	2012.06	671.357	3				3.61473	0	0
																MSATFIGNSTAIQELFKR	1	3	3	5174735;29788768;4507729	N-Term(iTRAQ4plex); K17(iTRAQ4plex)	2302.24	768.084	3				7.37038	0	1
																MSMKEVDEQMLNVQNK	2	4	4	29788785;5174735;29788768;4507729	N-Term(iTRAQ4plex); K4(iTRAQ4plex); K16(iTRAQ4plex)	2356.18	786.066	3				4.30821	0	1
																ISEQFTAMFR	3	10	6	29788785;5174735;29788768;50592996;21361322;4507729	N-Term(iTRAQ4plex); M8(Oxidation)	1389.69	695.35	2				2.8883	0	0
																MSATFIGNSTAIQELFK	22	3	3	5174735;29788768;4507729	N-Term(iTRAQ4plex); K17(iTRAQ4plex)	2146.15	1073.58	2				7.06934	0	0
																YLTVAAIFR	9	2	2	29788768;4507729	N-Term(iTRAQ4plex)	1197.71	599.359	2				3.48901	0	0
																SGPFGQIFRPDNFVFGQSGAGNNWAK	16	8	5	29788785;5174735;29788768;21361322;4507729	N-Term(iTRAQ4plex); K26(iTRAQ4plex)	3086.55	1029.52	3				6.02505	0	0
																EVDEQMLNVQNK	2	4	4	29788785;5174735;29788768;4507729	N-Term(iTRAQ4plex); M6(Oxidation); K12(iTRAQ4plex)	1750.9	584.303	3				4.43648	0	0
																EIVHIQAGQCGNQIGAK	7	4	6	29788785;29788768;50592996;4507729;5174735;21361322	N-Term(iTRAQ4plex); C10(Methylthio); K17(iTRAQ4plex)	2100.09	700.702	3				7.42391	0	0
																LHFFMPGFAPLTSR	14	10	6	29788785;5174735;14210536;29788768;21361322;4507729	N-Term(iTRAQ4plex)	1764.93	588.983	3				5.68644	0	0
																KLAVNMVPFPR	2	13	7	29788785;5174735;14210536;29788768;50592996;21361322;4507729	N-Term(iTRAQ4plex); K1(iTRAQ4plex)	1559.93	520.647	3				4.09797	0	1
																IREEYPDR	2	6	4	29788785;5174735;29788768;4507729	N-Term(iTRAQ4plex)	1221.63	407.883	3				3.47525	0	1
																ESESCDCLQGFQLTHSLGGGTGSGMGTLLISK	1	2	2	29788768;4507729	N-Term(iTRAQ4plex); C5(Methylthio); C7(Methylthio); M25(Oxidation); K32(iTRAQ4plex)	3609.68	1203.9	3				3.67778	0	0
																LTTPTYGDLNHLVSATMSGVTTCLR	10	8	5	29788785;5174735;29788768;21361322;4507729	N-Term(iTRAQ4plex); M17(Oxidation); C23(Methylthio)	2857.42	953.143	3				5.9998	0	0
																LAVNMVPFPR	3	13	7	29788785;5174735;14210536;29788768;50592996;21361322;4507729	N-Term(iTRAQ4plex)	1287.74	644.371	2				3.76484	0	0
																ISEQFTAMFRR	1	10	6	29788785;5174735;29788768;50592996;21361322;4507729	N-Term(iTRAQ4plex)	1529.8	510.605	3				2.90474	0	1
																FPGQLNADLR	4	13	7	29788785;5174735;14210536;29788768;50592996;21361322;4507729	N-Term(iTRAQ4plex)	1274.7	637.853	2				3.0232	0	0
																FWEVISDEHGIDPTGSYHGDSDLQLER	6	2	2	29788768;4507729	N-Term(iTRAQ4plex)	3246.49	1082.83	3				5.4196	0	0
																ALTVPELTQQMFDSK	7	2	2	29788768;4507729	N-Term(iTRAQ4plex); K15(iTRAQ4plex)	1996.06	666.026	3				4.19832	0	0
																LHFFMPGFAPLTSR	5	10	6	29788785;5174735;14210536;29788768;21361322;4507729	N-Term(iTRAQ4plex); M5(Oxidation)	1780.92	594.313	3				4.76387	0	0
																IMNTFSVMPSPK	1	3	3	14210536;29788768;4507729	N-Term(iTRAQ4plex); M2(Oxidation); K12(iTRAQ4plex)	1655.88	828.441	2				3.97858	0	0
																AILVDLEPGTMDSVR	3	4	4	29788785;29788768;50592996;4507729	N-Term(iTRAQ4plex); M11(Oxidation)	1775.93	888.47	2				3.40065	0	0
5803011	NP_001966.1	ENO2	2026	gamma-enolase	70.97	3	15	18	195	0.494764	-;10;7;6;7;2;-;2;3;-;-;-;-;-;2;10;32;13	22.3682	434	47.239	5.03369	ACNCLLLK	5	3	1	5803011	N-Term(iTRAQ4plex); C2(Methylthio); C4(Methylthio); K8(iTRAQ4plex)	1257.65	629.328	2	0.419002	-;1;3;1;-;-;-;-;-;-;-;-;-;-;-;-;-;-	17.7877	3.60642	0	0
																LGAEVYHTLK	7	1	1	5803011	N-Term(iTRAQ4plex); K10(iTRAQ4plex)	1418.81	709.91	2	0.463876	-;-;-;-;1;2;-;1;3;-;-;-;-;-;-;-;-;-	19.0487	4.33115	0	0
																LAMQEFMILPVGAESFR	5	1	1	5803011	N-Term(iTRAQ4plex); M3(Oxidation)	2099.07	1050.04	2	0.44752	-;-;-;-;-;-;-;-;-;-;-;-;-;-;-;2;1;-	17.6291	5.1029	0	0
																GNPTVEVDLYTAK	7	1	1	5803011	N-Term(iTRAQ4plex); K13(iTRAQ4plex)	1694.92	847.964	2	0.646802	-;1;-;-;-;-;-;-;-;-;-;-;-;-;-;-;-;6	15.7191	5.40078	0	0
																LDNLMLELDGTENK	8	1	1	5803011	N-Term(iTRAQ4plex); K14(iTRAQ4plex)	1892.99	946.996	2	0.725387	-;5;-;-;-;-;-;-;-;-;-;-;-;-;-;-;-;3	55.8882	4.96513	0	0
																IVIGMDVAASEFYR	21	1	1	5803011	N-Term(iTRAQ4plex)	1714.9	857.951	2	0.425734	-;-;-;-;-;-;-;-;-;-;-;-;-;-;-;-;21;-		4.69419	0	0
																AVDHINSTIAPALISSGLSVVEQEK	14	1	1	5803011	N-Term(iTRAQ4plex); K25(iTRAQ4plex)	2866.58	956.199	3	0.808597	-;-;2;2;1;-;-;-;-;-;-;-;-;-;-;-;-;-	86.3565	6.08339	0	0
																LAQENGWGVMVSHR	4	1	1	5803011	N-Term(iTRAQ4plex)	1727.88	864.442	2	0.781687	-;-;-;-;4;-;-;-;-;-;-;-;-;-;-;-;-;-		5.27288	0	0
																FTANVGIQIVGDDLTVTNPK	4	1	1	5803011	N-Term(iTRAQ4plex); K20(iTRAQ4plex)	2390.32	1195.66	2	0.513003	-;-;-;-;-;-;-;-;-;-;-;-;-;-;-;-;4;-		4.87283	0	0
																YITGDQLGALYQDFVR	15	1	1	5803011	N-Term(iTRAQ4plex)	2003.03	1002.02	2	0.555399	-;-;1;3;1;-;-;-;-;-;-;-;-;-;1;5;3;-	16.8935	5.18854	0	0
																FGANAILGVSLAVCK	31	5	2	5803011;4503571	N-Term(iTRAQ4plex); C14(Methylthio); K15(iTRAQ4plex)	1797.01	899.007	2				5.53642	0	0
																LAMQEFMILPVGAESFR	10	1	1	5803011	N-Term(iTRAQ4plex)	2083.08	1042.05	2	0.335932	-;-;-;-;-;-;-;-;-;-;-;-;-;-;1;3;1;-	5.25125	5.87559	0	0
																SGETEDTFIADLVVGLCTGQIK	6	5	2	5803011;4503571	N-Term(iTRAQ4plex); C17(Methylthio); K22(iTRAQ4plex)	2630.33	1315.67	2				6.11656	0	0
																VNQIGSVTEAIQACK	7	1	1	5803011	N-Term(iTRAQ4plex); C14(Methylthio); K15(iTRAQ4plex)	1895	948.005	2	0.641333	-;2;1;-;-;-;-;1;-;-;-;-;-;-;-;-;-;3	35.0064	6.22887	0	0
																DATNVGDEGGFAPNILENSEALELVK	2	1	1	5803011	N-Term(iTRAQ4plex); K26(iTRAQ4plex)	2990.52	997.51	3				3.47507	0	0
																HIAQLAGNSDLILPVPAFNVINGGSHAGNK	2	1	1	5803011	N-Term(iTRAQ4plex); K30(iTRAQ4plex)	3312.78	1104.93	3				5.84847	0	0
																DYPVVSIEDPFDQDDWAAWSK	3	1	1	5803011	N-Term(iTRAQ4plex); K21(iTRAQ4plex)	2771.31	1386.16	2	0.314282	-;-;-;-;-;-;-;-;-;-;-;-;-;-;-;-;2;-		3.27924	0	0
																AAVPSGASTGIYEALELR	42	4	2	5803011;4503571	N-Term(iTRAQ4plex)	1949.04	650.353	3				5.10238	0	0
																VNQIGSVTESLQACK	10	2	2	4503571;5803011	N-Term(iTRAQ4plex); C14(Methylthio); K15(iTRAQ4plex)	1910.99	637.668	3				5.61073	0	0
																IEEELGDEAR	1	1	1	5803011	N-Term(iTRAQ4plex)	1304.64	652.825	2	0.589471	-;-;-;-;-;-;-;-;-;-;-;-;-;-;-;-;-;1		3.84193	0	0
																LDNLMLELDGTENK	1	1	1	5803011	N-Term(iTRAQ4plex); M5(Oxidation); K14(iTRAQ4plex)	1908.99	954.997	2	0.576346	-;1;-;-;-;-;-;-;-;-;-;-;-;-;-;-;-;-		4.53611	0	0
4507793	NP_003339.1	UBE2N	7334	ubiquitin-conjugating enzyme E2 N	69.74	2	8	8	15	1.17809	-;-;1;2;-;1;-;2;-;1;1;1;-;-;-;-;4;1	21.045	152	17.127	6.56592	IYHPNVDK	1	2	1	4507793	N-Term(iTRAQ4plex); K8(iTRAQ4plex)	1273.71	425.243	3	1.21385	-;-;-;-;-;-;-;-;-;1;-;-;-;-;-;-;-;-		2.95287	0	0
																DKWSPALQIR	1	2	1	4507793	N-Term(iTRAQ4plex); K2(iTRAQ4plex)	1501.86	501.291	3	1.03351	-;-;-;-;-;1;-;-;-;-;-;-;-;-;-;-;-;-		3.98131	0	1
																ICLDILK	1	1	1	4507793	N-Term(iTRAQ4plex); C2(Methylthio); K7(iTRAQ4plex)	1151.68	576.345	2	1.04185	-;-;1;-;-;-;-;-;-;-;-;-;-;-;-;-;-;-		2.87152	0	0
																LELFLPEEYPMAAPK	3	1	1	4507793	N-Term(iTRAQ4plex); K15(iTRAQ4plex)	2036.1	1018.55	2	1.05631	-;-;-;-;-;-;-;-;-;-;-;-;-;-;-;-;3;-		3.72488	0	0
																LYAMNNI	2	1	1	4507793	N-Term(iTRAQ4plex)	982.511	491.759	2	1.37596	-;-;-;-;-;-;-;-;-;-;1;1;-;-;-;-;-;-	15.5741	2.28403	0	0
																YFHVVIAGPQDSPFEGGTFK	4	1	1	4507793	N-Term(iTRAQ4plex); K20(iTRAQ4plex)	2484.27	828.761	3	1.29046	-;-;-;2;-;-;-;2;-;-;-;-;-;-;-;-;-;-	36.8513	8.66442	0	0
																TVLLSIQALLSAPNPDDPLANDVAEQWK	1	1	1	4507793	N-Term(iTRAQ4plex); K28(iTRAQ4plex)	3306.79	1102.93	3				3.86766	0	0
																TNEAQAIETAR	2	2	1	4507793	N-Term(iTRAQ4plex)	1347.7	674.353	2	0.938976	-;-;-;-;-;-;-;-;-;-;-;-;-;-;-;-;1;1	15.1806	3.72197	0	0
116008178	NP_000532.2	SAG	6295	S-arrestin	69.38	1	21	22	100	0.20935	-;3;4;7;5;7;-;4;5;-;-;-;-;-;-;6;20;6	71.7461	405	45.0915	6.56592	SCGVDFEVK	5	1	1	116008178	N-Term(iTRAQ4plex); C2(Methylthio); K9(iTRAQ4plex)	1317.63	659.32	2	0.313349	-;1;3;1;-;-;-;-;-;-;-;-;-;-;-;-;-;-	68.164	4.03362	0	0
																KVQHAPLEMGPQPR	3	1	1	116008178	N-Term(iTRAQ4plex); K1(iTRAQ4plex); M9(Oxidation)	1892.04	473.766	4				5.4771	0	1
																SVTIYLGNR	2	1	1	116008178	N-Term(iTRAQ4plex)	1166.66	583.836	2	0.0720772	-;-;-;-;-;-;-;-;-;-;-;-;-;-;-;-;-;2		3.38026	0	0
																LMHPQPEDPAK	2	1	1	116008178	N-Term(iTRAQ4plex); K11(iTRAQ4plex)	1550.83	517.616	3	0.0838199	-;-;-;-;-;2;-;-;-;-;-;-;-;-;-;-;-;-		4.572	0	0
																AFVEQVANVVLYSSDYYVKPVAMEEAQEK	1	1	1	116008178	N-Term(iTRAQ4plex); K19(iTRAQ4plex); K29(iTRAQ4plex)	3738.94	1246.99	3				4.99157	0	0
																KVQHAPLEMGPQPR	5	1	1	116008178	N-Term(iTRAQ4plex); K1(iTRAQ4plex)	1876.05	469.767	4	0.0893662	-;-;-;-;-;-;-;2;2;-;-;-;-;-;-;-;-;-	102.825	4.93146	0	1
																LMHPQPEDPAK	3	1	1	116008178	N-Term(iTRAQ4plex); M2(Oxidation); K11(iTRAQ4plex)	1566.82	522.944	3	0.282952	-;-;-;-;3;-;-;-;-;-;-;-;-;-;-;-;-;-		3.38765	0	0
																IKHEDTNLASSTIIK	3	1	1	116008178	N-Term(iTRAQ4plex); K2(iTRAQ4plex); K15(iTRAQ4plex)	2102.21	1051.61	2	0.12404	-;-;-;-;-;-;-;-;3;-;-;-;-;-;-;-;-;-		5.74484	0	1
																TVLGILVSYQIK	3	1	1	116008178	N-Term(iTRAQ4plex); K12(iTRAQ4plex)	1622.02	811.511	2	0.212599	-;-;-;-;-;-;-;-;-;-;-;-;-;-;-;-;-;3		4.92052	0	0
																VQHAPLEMGPQPR	1	1	1	116008178	N-Term(iTRAQ4plex); M8(Oxidation)	1619.84	540.62	3	0.439789	-;-;-;-;1;-;-;-;-;-;-;-;-;-;-;-;-;-		4.59671	0	0
																DYIDHVSQVQPVDGVVLVDPDLVK	5	1	1	116008178	N-Term(iTRAQ4plex); K24(iTRAQ4plex)	2937.58	979.865	3	2.36984	-;1;-;-;-;-;-;-;-;-;-;-;-;-;-;-;-;-		5.58365	0	0
																GLALDGK	1	8	4	39812055;156071467;10880134;116008178	N-Term(iTRAQ4plex); K7(iTRAQ4plex)	961.586	481.297	2				3.11862	0	0
																HEDTNLASSTIIK	2	1	1	116008178	N-Term(iTRAQ4plex); K13(iTRAQ4plex)	1716.94	858.973	2	0.411088	-;-;-;-;-;2;-;-;-;-;-;-;-;-;-;-;-;-		4.53101	0	0
																RDLYFSR	1	1	1	116008178	N-Term(iTRAQ4plex)	1100.6	367.537	3	0.0732228	-;-;-;-;-;-;-;1;-;-;-;-;-;-;-;-;-;-		3.2064	0	1
																ESYQDANLVFEEFAR	16	1	1	116008178	N-Term(iTRAQ4plex)	1961.93	981.471	2	0.208949	-;-;-;1;-;-;-;1;-;-;-;-;-;-;-;-;12;1	63.4588	6.33115	0	0
																TLTLLPLLANNR	5	1	1	116008178	N-Term(iTRAQ4plex)	1482.91	741.96	2	0.0455493	-;-;-;-;-;-;-;-;-;-;-;-;-;-;-;1;2;-	102.256	4.26467	0	0
																YGQEDIDVIGLTFR	10	1	1	116008178	N-Term(iTRAQ4plex)	1769.92	885.463	2	0.182719	-;-;-;-;-;1;-;-;-;-;-;-;-;-;-;2;6;-	84.1805	5.45678	0	0
																VYVTLTCAFR	1	3	2	10880134;116008178	N-Term(iTRAQ4plex); C7(Methylthio)	1362.71	681.857	2				3.50157	0	0
																VQVYPPVGAASTPTK	2	1	1	116008178	N-Term(iTRAQ4plex); K15(iTRAQ4plex)	1803.03	902.02	2	0.170153	-;-;-;2;-;-;-;-;-;-;-;-;-;-;-;-;-;-		3.93613	0	0
																LMHPQPEDPAKESYQDANLVFEEFAR	1	1	1	116008178	N-Term(iTRAQ4plex); K11(iTRAQ4plex)	3349.62	1117.21	3	0.201434	-;-;-;-;-;1;-;-;-;-;-;-;-;-;-;-;-;-		3.4101	0	1
																AFATDSTDAEEDK	3	1	1	116008178	N-Term(iTRAQ4plex); K13(iTRAQ4plex)	1687.79	844.399	2	0.135336	-;1;1;1;-;-;-;-;-;-;-;-;-;-;-;-;-;-	14.8169	5.33842	0	0
																AEAAWQFFMSDKPLHLAVSLNK	1	1	1	116008178	N-Term(iTRAQ4plex); K12(iTRAQ4plex); K22(iTRAQ4plex)	2935.56	734.646	4				6.6312	0	0
																LTVSGFLGELTSSEVATEVPFR	16	1	1	116008178	N-Term(iTRAQ4plex)	2483.32	1242.16	2	0.106405	-;-;-;-;-;-;-;-;-;-;-;-;-;-;-;3;-;-		6.0745	0	0
																LQESLLK	1	1	1	116008178	N-Term(iTRAQ4plex); K7(iTRAQ4plex)	1118.71	559.859	2	0.150413	-;-;-;1;-;-;-;-;-;-;-;-;-;-;-;-;-;-		2.91381	0	0
																EIYFHGEPIPVTVTVTNNTEK	8	1	1	116008178	N-Term(iTRAQ4plex); K21(iTRAQ4plex)	2676.42	892.81	3	0.554441	-;-;-;1;1;1;-;-;-;-;-;-;-;-;-;-;-;-	60.6387	5.95898	0	0
4503571	NP_001419.1	ENO1	2023	alpha-enolase	68.2	2	18	22	291	0.26208	-;20;10;6;5;5;2;2;4;-;-;-;-;-;1;11;99;24	31.6841	434	47.1393	7.38623	TIAPALVSK	2	1	1	4503571	N-Term(iTRAQ4plex); K9(iTRAQ4plex)	1187.77	594.39	2	0.332621	-;1;-;-;-;-;-;-;-;-;-;-;-;-;-;-;-;1	55.451	3.64721	0	0
																IEEELGSK	2	2	1	4503571	N-Term(iTRAQ4plex); K8(iTRAQ4plex)	1192.67	596.837	2	0.20513	-;-;1;1;-;-;-;-;-;-;-;-;-;-;-;-;-;-	5.7532	3.31828	0	0
																IGAEVYHNLK	8	2	1	4503571	N-Term(iTRAQ4plex); K10(iTRAQ4plex)	1431.82	716.412	2	0.206848	-;-;-;-;-;4;-;-;4;-;-;-;-;-;-;-;-;-	12.3074	4.48299	0	0
																LAMQEFMILPVGAANFR	2	2	1	4503571	N-Term(iTRAQ4plex); M3(Oxidation); M7(Oxidation)	2084.08	1042.54	2	0.162056	-;-;-;-;-;-;-;-;-;-;-;-;-;-;-;1;-;-		3.36728	0	0
																VVIGMDVAASEFFR	64	2	1	4503571	N-Term(iTRAQ4plex)	1684.89	842.948	2	0.360195	-;1;4;2;-;1;-;-;-;-;-;-;-;-;-;2;45;8	32.8125	4.8969	0	0
																LAMQEFMILPVGAANFR	6	2	1	4503571	N-Term(iTRAQ4plex); M3(Oxidation)	2068.08	1034.54	2	0.275513	-;-;-;-;-;-;-;-;-;-;-;-;-;-;-;3;2;-	33.0775	5.4402	0	0
																LMIEMDGTENK	11	1	1	4503571	N-Term(iTRAQ4plex); K11(iTRAQ4plex)	1568.8	784.902	2	0.351036	-;9;1;-;-;-;-;-;-;-;-;-;-;-;-;-;-;1	36.7054	4.6462	0	0
																HIADLAGNSEVILPVPAFNVINGGSHAGNK	3	2	1	4503571	N-Term(iTRAQ4plex); K30(iTRAQ4plex)	3299.75	1100.59	3				6.57162	0	0
																SGETEDTFIADLVVGLCTGQIK	6	5	2	5803011;4503571	N-Term(iTRAQ4plex); C17(Methylthio); K22(iTRAQ4plex)	2630.33	1315.67	2				6.11656	0	0
																LAQANGWGVMVSHR	3	2	1	4503571	N-Term(iTRAQ4plex)	1669.87	835.438	2	0.334093	-;-;-;-;3;-;-;-;-;-;-;-;-;-;-;-;-;-		5.61812	0	0
																DYPVVSIEDPFDQDDWGAWQK	2	2	1	4503571	N-Term(iTRAQ4plex); K21(iTRAQ4plex)	2798.33	933.447	3	0.233303	-;-;-;-;-;-;-;-;-;-;-;-;-;-;-;-;1;-		4.02842	0	0
																EGLELLK	3	2	1	4503571	N-Term(iTRAQ4plex); K7(iTRAQ4plex)	1089.69	545.347	2	0.366772	-;1;1;1;-;-;-;-;-;-;-;-;-;-;-;-;-;-	41.5079	2.94276	0	0
																FGANAILGVSLAVCK	31	5	2	5803011;4503571	N-Term(iTRAQ4plex); C14(Methylthio); K15(iTRAQ4plex)	1797.01	899.007	2				5.53642	0	0
																GNPTVEVDLFTSK	14	1	1	4503571	N-Term(iTRAQ4plex); K13(iTRAQ4plex)	1694.93	847.967	2	0.419936	-;4;-;-;-;-;-;-;-;-;-;-;-;-;-;-;-;10	1.99186	5.68058	0	0
																AAVPSGASTGIYEALELRDNDK	1	1	1	4503571	N-Term(iTRAQ4plex); K22(iTRAQ4plex)	2565.33	855.783	3	0.337966	-;-;-;1;-;-;-;-;-;-;-;-;-;-;-;-;-;-		3.53474	0	1
																LAMQEFMILPVGAANFR	13	2	1	4503571	N-Term(iTRAQ4plex)	2052.09	1026.55	2	0.169498	-;-;-;-;-;-;-;-;-;-;-;-;-;-;1;5;3;-	22.487	5.77951	0	0
																FTASAGIQVVGDDLTVTNPK	47	2	1	4503571	N-Term(iTRAQ4plex); K20(iTRAQ4plex)	2321.27	774.427	3	0.395037	-;-;-;-;-;-;-;-;-;-;-;-;-;-;-;-;46;-		5.74917	0	0
																LNVTEQEK	1	1	1	4503571	N-Term(iTRAQ4plex); K8(iTRAQ4plex)	1248.71	624.857	2	0.209617	-;-;1;-;-;-;-;-;-;-;-;-;-;-;-;-;-;-		3.32185	0	0
																VVIGMDVAASEFFR	2	2	1	4503571	N-Term(iTRAQ4plex); M5(Oxidation)	1700.88	850.945	2	0.489151	-;-;-;-;-;-;-;-;-;-;-;-;-;-;-;-;2;-		3.67391	0	0
																LMIEMDGTENK	2	1	1	4503571	N-Term(iTRAQ4plex); M2(Oxidation); K11(iTRAQ4plex)	1584.79	792.899	2	0.327382	-;2;-;-;-;-;-;-;-;-;-;-;-;-;-;-;-;-		3.82743	0	0
																AAVPSGASTGIYEALELR	42	4	2	5803011;4503571	N-Term(iTRAQ4plex)	1949.04	650.353	3				5.10238	0	0
																DATNVGDEGGFAPNILENK	1	2	1	4503571	N-Term(iTRAQ4plex); K19(iTRAQ4plex)	2249.13	750.381	3				4.3489	0	0
																VNQIGSVTESLQACK	10	2	2	4503571;5803011	N-Term(iTRAQ4plex); C14(Methylthio); K15(iTRAQ4plex)	1910.99	637.668	3				5.61073	0	0
																YISPDQLADLYK	7	2	1	4503571	N-Term(iTRAQ4plex); K12(iTRAQ4plex)	1713.93	857.468	2	0.281192	-;1;-;-;2;-;-;-;-;-;-;-;-;-;-;-;-;4	52.6041	5.12603	0	0
																KLNVTEQEK	4	1	1	4503571	N-Term(iTRAQ4plex); K1(iTRAQ4plex); K9(iTRAQ4plex)	1520.91	507.642	3	0.163152	-;-;-;-;-;-;2;2;-;-;-;-;-;-;-;-;-;-	10.2861	4.81804	0	1
																SCNCLLLK	4	2	1	4503571	N-Term(iTRAQ4plex); C2(Methylthio); C4(Methylthio); K8(iTRAQ4plex)	1273.65	637.326	2	0.188203	-;1;2;1;-;-;-;-;-;-;-;-;-;-;-;-;-;-	19.8918	3.58467	0	0
538921301	NP_001269350.1	NDUFA5	4698	NADH dehydrogenase [ubiquinone] 1 alpha subcomplex subunit 5	68.14	6	5	5	7	0.475546	-;1;-;1;-;-;1;1;-;-;-;-;-;-;-;-;-;2	21.5695	113	13.27	5.56689	ILDVLEEIPK	1	5	1	538921301	N-Term(iTRAQ4plex); K10(iTRAQ4plex)	1456.89	728.948	2	0.454029	-;1;-;-;-;-;-;-;-;-;-;-;-;-;-;-;-;-		4.16616	0	0
																LWEPLVEEPPADQWK	2	6	1	538921301	N-Term(iTRAQ4plex); K15(iTRAQ4plex)	2125.12	1063.06	2	0.639912	-;-;-;-;-;-;-;-;-;-;-;-;-;-;-;-;-;2		4.61911	0	0
																TTGLVGLAVCNTPHER	1	2	1	538921301	N-Term(iTRAQ4plex); C10(Methylthio)	1857.94	619.984	3	0.485299	-;-;-;1;-;-;-;-;-;-;-;-;-;-;-;-;-;-		5.88409	0	0
																KYTEQITNEK	2	5	1	538921301	N-Term(iTRAQ4plex); K1(iTRAQ4plex); K10(iTRAQ4plex)	1685.93	562.649	3	0.399244	-;-;-;-;-;-;1;1;-;-;-;-;-;-;-;-;-;-	13.4095	4.29389	0	1
																KLEDQLQGGQLEEVILQAEHELNLAR	1	6	1	538921301	N-Term(iTRAQ4plex); K1(iTRAQ4plex)	3261.77	1087.93	3				3.05955	0	1
50592996	NP_006077.2	TUBB3	10381	tubulin beta-3 chain	68	2	7	21	146	0.50355	-;10;-;5;5;3;-;1;-;-;-;-;-;-;-;-;-;5	27.5277	450	50.4003	4.93213	GHYTEGAELVDSVLDVVR	29	6	5	29788785;5174735;29788768;50592996;4507729	N-Term(iTRAQ4plex)	2103.08	1052.04	2				6.15775	0	0
																NSSYFVEWIPNNVK	12	11	7	29788785;5174735;14210536;29788768;50592996;21361322;4507729	N-Term(iTRAQ4plex); K14(iTRAQ4plex)	1985.03	993.017	2				4.81541	0	0
																LATPTYGDLNHLVSATMSGVTTSLR	2	2	1	50592996	N-Term(iTRAQ4plex); M17(Oxidation)	2765.44	922.483	3	0.378598	-;2;-;-;-;-;-;-;-;-;-;-;-;-;-;-;-;-		6.3952	0	0
																ALTVPELTQQMFDAK	1	7	3	5174735;50592996;21361322	N-Term(iTRAQ4plex); M11(Oxidation); K15(iTRAQ4plex)	1996.06	666.026	3				3.74045	0	0
																MSSTFIGNSTAIQELFK	2	2	1	50592996	N-Term(iTRAQ4plex); K17(iTRAQ4plex)	2162.14	1081.57	2	0.383163	-;-;-;-;-;-;-;-;-;-;-;-;-;-;-;-;-;1		5.55283	0	0
																FWEVISDEHGIDPSGNYVGDSDLQLER	6	1	1	50592996	N-Term(iTRAQ4plex)	3221.52	1074.51	3	0.584804	-;1;-;-;1;1;-;-;-;-;-;-;-;-;-;-;-;2	35.9595	7.11427	0	0
																AILVDLEPGTMDSVR	8	4	4	29788785;29788768;50592996;4507729	N-Term(iTRAQ4plex)	1759.94	880.472	2				4.76513	0	0
																ISEQFTAMFR	16	10	6	29788785;5174735;29788768;50592996;21361322;4507729	N-Term(iTRAQ4plex)	1373.7	687.354	2				4.05535	0	0
																ISVYYNEASSHK	4	1	1	50592996	N-Term(iTRAQ4plex); K12(iTRAQ4plex)	1685.87	562.629	3	0.604216	-;-;-;-;1;2;-;1;-;-;-;-;-;-;-;-;-;-	24.5959	5.53915	0	0
																ECENCDCLQGFQLTHSLGGGTGSGMGTLLISK	2	2	1	50592996	N-Term(iTRAQ4plex); C2(Methylthio); C5(Methylthio); C7(Methylthio); K32(iTRAQ4plex)	3682.65	1228.22	3	0.212735	-;2;-;-;-;-;-;-;-;-;-;-;-;-;-;-;-;-		4.53652	0	0
																VAVCDIPPR	1	4	2	14210536;50592996	N-Term(iTRAQ4plex); C4(Methylthio)	1159.61	580.307	2				3.14411	0	0
																LHFFMPGFAPLTAR	1	2	1	50592996	N-Term(iTRAQ4plex); M5(Oxidation)	1764.93	588.982	3	0.68449	-;-;-;1;-;-;-;-;-;-;-;-;-;-;-;-;-;-		4.03661	0	0
																ALTVPELTQQMFDAK	9	7	3	5174735;50592996;21361322	N-Term(iTRAQ4plex); K15(iTRAQ4plex)	1980.07	660.694	3				4.52682	0	0
																LHFFMPGFAPLTAR	5	2	1	50592996	N-Term(iTRAQ4plex)	1748.94	583.651	3	0.545356	-;-;-;4;1;-;-;-;-;-;-;-;-;-;-;-;-;-	11.5023	5.06252	0	0
																ISEQFTAMFR	3	10	6	29788785;5174735;29788768;50592996;21361322;4507729	N-Term(iTRAQ4plex); M8(Oxidation)	1389.69	695.35	2				2.8883	0	0
																EIVHIQAGQCGNQIGAK	7	4	6	29788785;29788768;50592996;4507729;5174735;21361322	N-Term(iTRAQ4plex); C10(Methylthio); K17(iTRAQ4plex)	2100.09	700.702	3				7.42391	0	0
																IMNTFSVVPSPK	5	8	4	29788785;5174735;50592996;21361322	N-Term(iTRAQ4plex); K12(iTRAQ4plex)	1607.91	804.457	2				4.4307	0	0
																YLTVATVFR	1	3	2	14210536;50592996	N-Term(iTRAQ4plex)	1213.71	607.356	2				2.7962	0	0
																KLAVNMVPFPR	2	13	7	29788785;5174735;14210536;29788768;50592996;21361322;4507729	N-Term(iTRAQ4plex); K1(iTRAQ4plex)	1559.93	520.647	3				4.09797	0	1
																LATPTYGDLNHLVSATMSGVTTSLR	12	2	1	50592996	N-Term(iTRAQ4plex)	2749.44	917.151	3	0.39943	-;5;-;-;2;-;-;-;-;-;-;-;-;-;-;-;-;2	26.6881	6.27173	0	0
																LAVNMVPFPR	3	13	7	29788785;5174735;14210536;29788768;50592996;21361322;4507729	N-Term(iTRAQ4plex)	1287.74	644.371	2				3.76484	0	0
																SGAFGHLFRPDNFIFGQSGAGNNWAK	2	2	1	50592996	N-Term(iTRAQ4plex); K26(iTRAQ4plex)	3083.56	771.646	4				7.78991	0	0
																ISEQFTAMFRR	1	10	6	29788785;5174735;29788768;50592996;21361322;4507729	N-Term(iTRAQ4plex)	1529.8	510.605	3				2.90474	0	1
																FPGQLNADLR	4	13	7	29788785;5174735;14210536;29788768;50592996;21361322;4507729	N-Term(iTRAQ4plex)	1274.7	637.853	2				3.0232	0	0
																EVDEQMLAIQSK	3	3	2	14210536;50592996	N-Term(iTRAQ4plex); K12(iTRAQ4plex)	1678.89	839.95	2				5.46582	0	0
																IMNTFSVVPSPK	2	8	4	29788785;5174735;50592996;21361322	N-Term(iTRAQ4plex); M2(Oxidation); K12(iTRAQ4plex)	1623.9	812.456	2				4.12618	0	0
																AILVDLEPGTMDSVR	3	4	4	29788785;29788768;50592996;4507729	N-Term(iTRAQ4plex); M11(Oxidation)	1775.93	888.47	2				3.40065	0	0
33286420	NP_872270.1	PKM	5315	pyruvate kinase PKM isoform b	65.91	5	4	31	257	0.622846	-;2;2;3;7;6;-;-;-;-;-;-;-;-;-;5;-;2	15.4345	531	58.0249	7.7085	ITLDNAYMEK	2	6	2	33286420;33286418	N-Term(iTRAQ4plex); M8(Oxidation); K10(iTRAQ4plex)	1501.79	751.398	2				3.30543	0	0
																RFDEILEASDGIMVAR	2	6	2	33286420;33286418	N-Term(iTRAQ4plex); M13(Oxidation)	1982.01	661.341	3				6.89787	0	1
																FDEILEASDGIMVAR	11	6	2	33286420;33286418	N-Term(iTRAQ4plex)	1809.92	905.462	2				5.19001	0	0
																GDVVIVLTGWRPGSGFTNTMR	1	6	2	33286420;33286418	N-Term(iTRAQ4plex); M20(Oxidation)	2423.27	808.427	3				3.15034	0	0
																ITLDNAYMEK	5	6	2	33286420;33286418	N-Term(iTRAQ4plex); K10(iTRAQ4plex)	1485.78	743.395	2				4.735	0	0
																VFLAQK	1	8	2	33286420;33286418	N-Term(iTRAQ4plex); K6(iTRAQ4plex)	993.63	497.318	2				2.68576	0	0
																KGDVVIVLTGWRPGSGFTNTMR	1	6	2	33286420;33286418	N-Term(iTRAQ4plex); K1(iTRAQ4plex)	2679.47	670.623	4				4.232	0	1
																FGVEQDVDMVFASFIR	3	6	2	33286420;33286418	N-Term(iTRAQ4plex); M9(Oxidation)	2020	674.004	3				4.11696	0	0
																GSGTAEVELK	4	5	2	33286420;33286418	N-Term(iTRAQ4plex); K10(iTRAQ4plex)	1278.72	639.864	2				4.84083	0	0
																APIIAVTR	1	6	2	33286420;33286418	N-Term(iTRAQ4plex)	984.63	492.819	2				2.7349	0	0
																KGVNLPGAAVDLPAVSEK	3	6	2	33286420;33286418	N-Term(iTRAQ4plex); K1(iTRAQ4plex); K18(iTRAQ4plex)	2197.28	733.1	3				5.95082	0	1
																RFDEILEASDGIMVAR	55	6	2	33286420;33286418	N-Term(iTRAQ4plex)	1966.02	656.01	3				6.79055	0	1
																GDLGIEIPAEK	2	8	2	33286420;33286418	N-Term(iTRAQ4plex); K11(iTRAQ4plex)	1429.82	715.413	2				4.3583	0	0
																ASSHSTDLMEAMAMGSVEASYK	3	3	1	33286420	N-Term(iTRAQ4plex); K22(iTRAQ4plex)	2591.21	864.408	3	0.773091	-;-;-;-;3;-;-;-;-;-;-;-;-;-;-;-;-;-		4.78553	0	0
																GIFPVLCK	5	6	2	33286420;33286418	N-Term(iTRAQ4plex); C7(Methylthio); K8(iTRAQ4plex)	1210.69	605.85	2				3.35663	0	0
																AGKPVICATQMLESMIK	10	6	2	33286420;33286418	N-Term(iTRAQ4plex); K3(iTRAQ4plex); C7(Methylthio); M11(Oxidation); K17(iTRAQ4plex)	2314.24	772.084	3				6.69583	0	0
																AGKPVICATQMLESMIK	17	6	2	33286420;33286418	N-Term(iTRAQ4plex); K3(iTRAQ4plex); C7(Methylthio); K17(iTRAQ4plex)	2298.23	766.749	3				6.65162	0	0
																FDEILEASDGIMVAR	2	6	2	33286420;33286418	N-Term(iTRAQ4plex); M12(Oxidation)	1825.91	609.308	3				4.44657	0	0
																GADFLVTEVENGGSLGSK	4	6	2	33286420;33286418	N-Term(iTRAQ4plex); K18(iTRAQ4plex)	2068.07	1034.54	2				5.93019	0	0
																GVNLPGAAVDLPAVSEK	5	6	2	33286420;33286418	N-Term(iTRAQ4plex); K17(iTRAQ4plex)	1925.09	963.049	2				5.07643	0	0
																DPVQEAWAEDVDLR	6	6	2	33286420;33286418	N-Term(iTRAQ4plex)	1786.87	893.941	2				5.2909	0	0
																KGDVVIVLTGWRPGSGFTNTMR	1	6	2	33286420;33286418	N-Term(iTRAQ4plex); K1(iTRAQ4plex); M21(Oxidation)	2695.47	674.622	4				4.25062	0	1
																KLFEELVR	4	3	1	33286420	N-Term(iTRAQ4plex); K1(iTRAQ4plex)	1321.79	441.27	3	0.55741	-;-;-;-;-;4;-;-;-;-;-;-;-;-;-;-;-;-		3.53818	0	1
																NTGIICTIGPASR	8	5	2	33286420;33286418	N-Term(iTRAQ4plex); C6(Methylthio)	1492.77	746.891	2				4.51018	0	0
																FGVEQDVDMVFASFIR	17	6	2	33286420;33286418	N-Term(iTRAQ4plex)	2004.01	1002.51	2				6.01663	0	0
																CDENILWLDYK	12	6	2	33286420;33286418	N-Term(iTRAQ4plex); C1(Methylthio); K11(iTRAQ4plex)	1745.85	873.43	2				4.49096	0	0
																TATESFASDPILYRPVAVALDTK	8	5	2	33286420;33286418	N-Term(iTRAQ4plex); K23(iTRAQ4plex)	2753.5	689.131	4				5.30977	0	0
																VNFAMNVGK	2	6	2	33286420;33286418	N-Term(iTRAQ4plex); K9(iTRAQ4plex)	1267.7	634.355	2				4.31944	0	0
																IYVDDGLISLQVK	7	6	2	33286420;33286418	N-Term(iTRAQ4plex); K13(iTRAQ4plex)	1751.02	876.013	2				5.77897	0	0
																AEGSDVANAVLDGADCIMLSGETAK	20	6	2	33286420;33286418	N-Term(iTRAQ4plex); C16(Methylthio); K25(iTRAQ4plex)	2771.31	693.584	4				4.3211	0	0
																EAEAAMFHR	3	3	1	33286420	N-Term(iTRAQ4plex); M6(Oxidation)	1221.58	407.865	3	0.595632	-;-;-;-;3;-;-;-;-;-;-;-;-;-;-;-;-;-		3.62666	0	0
																ASDVHEVR	1	6	2	33286420;33286418	N-Term(iTRAQ4plex)	1056.56	528.782	2				2.72359	0	0
																CLAAALIVLTESGR	20	3	1	33286420	N-Term(iTRAQ4plex); C1(Methylthio)	1606.88	803.944	2	0.642668	-;2;2;3;1;2;-;-;-;-;-;-;-;-;-;5;-;2	16.6625	5.06639	0	0
																GDVVIVLTGWRPGSGFTNTMR	4	6	2	33286420;33286418	N-Term(iTRAQ4plex)	2407.27	803.096	3				3.54062	0	0
																GIFPVLCKDPVQEAWAEDVDLR	4	6	2	33286420;33286418	N-Term(iTRAQ4plex); C7(Methylthio); K8(iTRAQ4plex)	2834.46	945.49	3				5.20488	0	1
																LDIDSPPITAR	1	5	2	33286420;33286418	N-Term(iTRAQ4plex)	1341.75	671.378	2				3.73952	0	0
																GDYPLEAVR	1	6	2	33286420;33286418	N-Term(iTRAQ4plex)	1163.62	582.312	2				3.19025	0	0
																KASDVHEVR	1	6	2	33286420;33286418	N-Term(iTRAQ4plex); K1(iTRAQ4plex)	1328.76	664.883	2				2.89606	0	1
4758052	NP_004369.1	CRABP1	1381	cellular retinoic acid-binding protein 1	65.69	1	7	7	51	0.331012	-;1;4;3;4;2;-;4;1;-;-;-;-;-;-;13;7;1	114.56	137	15.5557	5.37646	VAVAAASKPHVEIR	3	1	1	4758052	N-Term(iTRAQ4plex); K8(iTRAQ4plex)	1736.04	868.525	2	0.0196759	-;-;-;-;-;-;-;3;-;-;-;-;-;-;-;-;-;-		5.25263	0	0
																SSENFDELLK	5	1	1	4758052	N-Term(iTRAQ4plex); K10(iTRAQ4plex)	1469.78	735.394	2	0.114549	-;1;3;1;-;-;-;-;-;-;-;-;-;-;-;-;-;-	52.3701	4.51953	0	0
																VGEGFEEETVDGR	2	1	1	4758052	N-Term(iTRAQ4plex)	1567.74	784.372	2	0.099163	-;-;-;-;-;-;-;-;-;-;-;-;-;-;-;-;1;1	65.1011	5.42448	0	0
																IHCTQTLLEGDGPK	8	1	1	4758052	N-Term(iTRAQ4plex); C3(Methylthio); K14(iTRAQ4plex)	1845.94	923.475	2	0.782888	-;-;-;-;4;2;-;1;1;-;-;-;-;-;-;-;-;-	31.7968	4.98355	0	0
																QDGDQFYIK	2	1	1	4758052	N-Term(iTRAQ4plex); K9(iTRAQ4plex)	1401.72	701.361	2	0.123227	-;-;1;1;-;-;-;-;-;-;-;-;-;-;-;-;-;-	16.9675	3.72826	0	0
																SLATWENENK	1	1	1	4758052	N-Term(iTRAQ4plex); K10(iTRAQ4plex)	1479.77	740.386	2	0.0635893	-;-;-;1;-;-;-;-;-;-;-;-;-;-;-;-;-;-		4.03081	0	0
																ELANDELILTFGADDVVCTR	30	1	1	4758052	N-Term(iTRAQ4plex); C18(Methylthio)	2384.16	1192.58	2	0.167618	-;-;-;-;-;-;-;-;-;-;-;-;-;-;-;13;6;-	22.2784	6.48108	0	0
4505591	NP_002565.1	PRDX1	5052	peroxiredoxin-1	65.33	1	9	11	30	1.12506	-;6;3;-;2;5;2;-;4;-;-;-;-;-;-;-;-;3	21.5071	199	22.0963	8.1333	DISLSDYK	3	1	1	4505591	N-Term(iTRAQ4plex); K8(iTRAQ4plex)	1228.67	614.838	2	1.36097	-;1;1;-;-;1;-;-;-;-;-;-;-;-;-;-;-;-	27.1735	3.58495	0	0
																ATAVMPDGQFK	1	1	1	4505591	N-Term(iTRAQ4plex); K11(iTRAQ4plex)	1452.78	726.894	2	0.922297	-;1;-;-;-;-;-;-;-;-;-;-;-;-;-;-;-;-		3.45781	0	0
																HGEVCPAGWKPGSDTIKPDVQK	6	1	1	4505591	N-Term(iTRAQ4plex); C5(Methylthio); K10(iTRAQ4plex); K17(iTRAQ4plex); K22(iTRAQ4plex)	2971.54	991.184	3	0.985776	-;-;-;-;-;2;-;-;4;-;-;-;-;-;-;-;-;-	5.0822	4.43887	0	0
																LNCQVIGASVDSHFCHLAWVNTPK	2	1	1	4505591	N-Term(iTRAQ4plex); C3(Methylthio); C15(Methylthio); K24(iTRAQ4plex)	3019.45	755.617	4	1.47082	-;-;-;-;-;1;-;-;-;-;-;-;-;-;-;-;-;-		4.2044	0	0
																GLFIIDDK	3	2	2	5453549;4505591	N-Term(iTRAQ4plex); K8(iTRAQ4plex)	1208.72	604.862	2				3.77173	0	0
																KQGGLGPMNIPLVSDPK	3	1	1	4505591	N-Term(iTRAQ4plex); K1(iTRAQ4plex); K17(iTRAQ4plex)	2183.25	1092.13	2	2.33106	-;-;-;-;2;1;-;-;-;-;-;-;-;-;-;-;-;-	96.824	4.08181	0	1
																IGHPAPNFK	2	1	1	4505591	N-Term(iTRAQ4plex); K9(iTRAQ4plex)	1268.72	423.577	3	1.36555	-;-;-;-;-;-;2;-;-;-;-;-;-;-;-;-;-;-		3.53405	0	0
																TIAQDYGVLK	2	1	1	4505591	N-Term(iTRAQ4plex); K10(iTRAQ4plex)	1395.81	698.411	2	1.11698	-;1;1;-;-;-;-;-;-;-;-;-;-;-;-;-;-;-	6.13363	4.3208	0	0
																LVQAFQFTDK	5	1	1	4505591	N-Term(iTRAQ4plex); K10(iTRAQ4plex)	1484.84	742.922	2	0.990701	-;3;1;-;-;-;-;-;-;-;-;-;-;-;-;-;-;1	10.5934	4.35215	0	0
																QGGLGPMNIPLVSDPK	2	1	1	4505591	N-Term(iTRAQ4plex); K16(iTRAQ4plex)	1911.06	956.032	2	1.28179	-;-;-;-;-;-;-;-;-;-;-;-;-;-;-;-;-;2		3.89321	0	0
																QITVNDLPVGR	1	2	2	32189392;4505591	N-Term(iTRAQ4plex)	1355.78	678.392	2				3.77451	0	0
33286418	NP_002645.3	PKM	5315	pyruvate kinase PKM isoform a	65.16	5	3	30	262	0.860067	-;-;3;6;3;2;-;2;-;-;-;-;-;-;-;-;12;7	10.3165	531	57.9	7.84033	ITLDNAYMEK	2	6	2	33286420;33286418	N-Term(iTRAQ4plex); M8(Oxidation); K10(iTRAQ4plex)	1501.79	751.398	2				3.30543	0	0
																CCSGAIIVLTK	8	3	1	33286418	N-Term(iTRAQ4plex); C1(Methylthio); C2(Methylthio); K11(iTRAQ4plex)	1487.77	744.388	2	0.872191	-;-;-;-;-;-;-;1;-;-;-;-;-;-;-;-;-;7	3.31533	4.4332	0	0
																RFDEILEASDGIMVAR	2	6	2	33286420;33286418	N-Term(iTRAQ4plex); M13(Oxidation)	1982.01	661.341	3				6.89787	0	1
																FDEILEASDGIMVAR	11	6	2	33286420;33286418	N-Term(iTRAQ4plex)	1809.92	905.462	2				5.19001	0	0
																GDVVIVLTGWRPGSGFTNTMR	1	6	2	33286420;33286418	N-Term(iTRAQ4plex); M20(Oxidation)	2423.27	808.427	3				3.15034	0	0
																ITLDNAYMEK	5	6	2	33286420;33286418	N-Term(iTRAQ4plex); K10(iTRAQ4plex)	1485.78	743.395	2				4.735	0	0
																VFLAQK	1	8	2	33286420;33286418	N-Term(iTRAQ4plex); K6(iTRAQ4plex)	993.63	497.318	2				2.68576	0	0
																KGDVVIVLTGWRPGSGFTNTMR	1	6	2	33286420;33286418	N-Term(iTRAQ4plex); K1(iTRAQ4plex)	2679.47	670.623	4				4.232	0	1
																LAPITSDPTEATAVGAVEASFK	12	3	1	33286418	N-Term(iTRAQ4plex); K22(iTRAQ4plex)	2463.32	821.779	3	0.859237	-;-;-;-;-;-;-;-;-;-;-;-;-;-;-;-;12;-		7.19553	0	0
																FGVEQDVDMVFASFIR	3	6	2	33286420;33286418	N-Term(iTRAQ4plex); M9(Oxidation)	2020	674.004	3				4.11696	0	0
																GSGTAEVELK	4	5	2	33286420;33286418	N-Term(iTRAQ4plex); K10(iTRAQ4plex)	1278.72	639.864	2				4.84083	0	0
																APIIAVTR	1	6	2	33286420;33286418	N-Term(iTRAQ4plex)	984.63	492.819	2				2.7349	0	0
																KGVNLPGAAVDLPAVSEK	3	6	2	33286420;33286418	N-Term(iTRAQ4plex); K1(iTRAQ4plex); K18(iTRAQ4plex)	2197.28	733.1	3				5.95082	0	1
																RFDEILEASDGIMVAR	55	6	2	33286420;33286418	N-Term(iTRAQ4plex)	1966.02	656.01	3				6.79055	0	1
																GDLGIEIPAEK	2	8	2	33286420;33286418	N-Term(iTRAQ4plex); K11(iTRAQ4plex)	1429.82	715.413	2				4.3583	0	0
																GIFPVLCK	5	6	2	33286420;33286418	N-Term(iTRAQ4plex); C7(Methylthio); K8(iTRAQ4plex)	1210.69	605.85	2				3.35663	0	0
																AGKPVICATQMLESMIK	10	6	2	33286420;33286418	N-Term(iTRAQ4plex); K3(iTRAQ4plex); C7(Methylthio); M11(Oxidation); K17(iTRAQ4plex)	2314.24	772.084	3				6.69583	0	0
																AGKPVICATQMLESMIK	17	6	2	33286420;33286418	N-Term(iTRAQ4plex); K3(iTRAQ4plex); C7(Methylthio); K17(iTRAQ4plex)	2298.23	766.749	3				6.65162	0	0
																FDEILEASDGIMVAR	2	6	2	33286420;33286418	N-Term(iTRAQ4plex); M12(Oxidation)	1825.91	609.308	3				4.44657	0	0
																GADFLVTEVENGGSLGSK	4	6	2	33286420;33286418	N-Term(iTRAQ4plex); K18(iTRAQ4plex)	2068.07	1034.54	2				5.93019	0	0
																GVNLPGAAVDLPAVSEK	5	6	2	33286420;33286418	N-Term(iTRAQ4plex); K17(iTRAQ4plex)	1925.09	963.049	2				5.07643	0	0
																DPVQEAWAEDVDLR	6	6	2	33286420;33286418	N-Term(iTRAQ4plex)	1786.87	893.941	2				5.2909	0	0
																KGDVVIVLTGWRPGSGFTNTMR	1	6	2	33286420;33286418	N-Term(iTRAQ4plex); K1(iTRAQ4plex); M21(Oxidation)	2695.47	674.622	4				4.25062	0	1
																NTGIICTIGPASR	8	5	2	33286420;33286418	N-Term(iTRAQ4plex); C6(Methylthio)	1492.77	746.891	2				4.51018	0	0
																FGVEQDVDMVFASFIR	17	6	2	33286420;33286418	N-Term(iTRAQ4plex)	2004.01	1002.51	2				6.01663	0	0
																CDENILWLDYK	12	6	2	33286420;33286418	N-Term(iTRAQ4plex); C1(Methylthio); K11(iTRAQ4plex)	1745.85	873.43	2				4.49096	0	0
																TATESFASDPILYRPVAVALDTK	8	5	2	33286420;33286418	N-Term(iTRAQ4plex); K23(iTRAQ4plex)	2753.5	689.131	4				5.30977	0	0
																VNFAMNVGK	2	6	2	33286420;33286418	N-Term(iTRAQ4plex); K9(iTRAQ4plex)	1267.7	634.355	2				4.31944	0	0
																IYVDDGLISLQVK	7	6	2	33286420;33286418	N-Term(iTRAQ4plex); K13(iTRAQ4plex)	1751.02	876.013	2				5.77897	0	0
																AEGSDVANAVLDGADCIMLSGETAK	20	6	2	33286420;33286418	N-Term(iTRAQ4plex); C16(Methylthio); K25(iTRAQ4plex)	2771.31	693.584	4				4.3211	0	0
																ASDVHEVR	1	6	2	33286420;33286418	N-Term(iTRAQ4plex)	1056.56	528.782	2				2.72359	0	0
																GDVVIVLTGWRPGSGFTNTMR	4	6	2	33286420;33286418	N-Term(iTRAQ4plex)	2407.27	803.096	3				3.54062	0	0
																GIFPVLCKDPVQEAWAEDVDLR	4	6	2	33286420;33286418	N-Term(iTRAQ4plex); C7(Methylthio); K8(iTRAQ4plex)	2834.46	945.49	3				5.20488	0	1
																LDIDSPPITAR	1	5	2	33286420;33286418	N-Term(iTRAQ4plex)	1341.75	671.378	2				3.73952	0	0
																GDYPLEAVR	1	6	2	33286420;33286418	N-Term(iTRAQ4plex)	1163.62	582.312	2				3.19025	0	0
																EAEAAIYHLQLFEELR	15	3	1	33286418	N-Term(iTRAQ4plex)	2076.08	1038.54	2	0.855467	-;-;3;6;3;2;-;1;-;-;-;-;-;-;-;-;-;-	12.825	5.95046	0	0
																KASDVHEVR	1	6	2	33286420;33286418	N-Term(iTRAQ4plex); K1(iTRAQ4plex)	1328.76	664.883	2				2.89606	0	1
29788785	NP_821133.1	TUBB	203068	tubulin beta chain	64.41	1	4	22	246	1.42914	-;3;4;2;4;3;-;3;-;-;-;-;-;-;-;-;7;16	31.6348	444	49.639	4.89404	TAVCDIPPR	4	9	5	29788785;5174735;29788768;21361322;4507729	N-Term(iTRAQ4plex); C4(Methylthio)	1161.59	581.297	2				3.1041	0	0
																GHYTEGAELVDSVLDVVR	29	6	5	29788785;5174735;29788768;50592996;4507729	N-Term(iTRAQ4plex)	2103.08	1052.04	2				6.15775	0	0
																NSSYFVEWIPNNVK	12	11	7	29788785;5174735;14210536;29788768;50592996;21361322;4507729	N-Term(iTRAQ4plex); K14(iTRAQ4plex)	1985.03	993.017	2				4.81541	0	0
																EVDEQMLNVQNK	6	4	4	29788785;5174735;29788768;4507729	N-Term(iTRAQ4plex); K12(iTRAQ4plex)	1734.89	867.95	2				5.84818	0	0
																MAVTFIGNSTAIQELFK	3	1	1	29788785	N-Term(iTRAQ4plex); M1(Oxidation); K17(iTRAQ4plex)	2174.14	725.385	3	0.357581	-;-;-;-;-;-;-;-;-;-;-;-;-;-;-;-;-;3		3.34989	0	0
																AILVDLEPGTMDSVR	8	4	4	29788785;29788768;50592996;4507729	N-Term(iTRAQ4plex)	1759.94	880.472	2				4.76513	0	0
																ISEQFTAMFR	16	10	6	29788785;5174735;29788768;50592996;21361322;4507729	N-Term(iTRAQ4plex)	1373.7	687.354	2				4.05535	0	0
																LTTPTYGDLNHLVSATMSGVTTCLR	33	8	5	29788785;5174735;29788768;21361322;4507729	N-Term(iTRAQ4plex); C23(Methylthio)	2841.4	947.805	3				5.48986	0	0
																ALTVPELTQQVFDAK	10	1	1	29788785	N-Term(iTRAQ4plex); K15(iTRAQ4plex)	1948.1	650.037	3	1.33217	-;-;1;-;-;-;-;-;-;-;-;-;-;-;-;-;-;9	30.0946	5.34117	0	0
																ISVYYNEATGGK	5	1	1	29788785	N-Term(iTRAQ4plex); K12(iTRAQ4plex)	1589.84	795.425	2	2.00123	-;2;2;-;-;1;-;-;-;-;-;-;-;-;-;-;-;-	25.5478	4.81091	0	0
																FWEVISDEHGIDPTGTYHGDSDLQLDR	9	1	1	29788785	N-Term(iTRAQ4plex)	3246.5	1082.84	3	1.23204	-;-;-;2;3;-;-;3;-;-;-;-;-;-;-;-;-;-	36.9481	6.15437	0	0
																MSMKEVDEQMLNVQNK	2	4	4	29788785;5174735;29788768;4507729	N-Term(iTRAQ4plex); K4(iTRAQ4plex); K16(iTRAQ4plex)	2356.18	786.066	3				4.30821	0	1
																ISEQFTAMFR	3	10	6	29788785;5174735;29788768;50592996;21361322;4507729	N-Term(iTRAQ4plex); M8(Oxidation)	1389.69	695.35	2				2.8883	0	0
																LHFFMPGFAPLTSR	5	10	6	29788785;5174735;14210536;29788768;21361322;4507729	N-Term(iTRAQ4plex); M5(Oxidation)	1780.92	594.313	3				4.76387	0	0
																SGPFGQIFRPDNFVFGQSGAGNNWAK	16	8	5	29788785;5174735;29788768;21361322;4507729	N-Term(iTRAQ4plex); K26(iTRAQ4plex)	3086.55	1029.52	3				6.02505	0	0
																EVDEQMLNVQNK	2	4	4	29788785;5174735;29788768;4507729	N-Term(iTRAQ4plex); M6(Oxidation); K12(iTRAQ4plex)	1750.9	584.303	3				4.43648	0	0
																EIVHIQAGQCGNQIGAK	7	4	6	29788785;29788768;50592996;4507729;5174735;21361322	N-Term(iTRAQ4plex); C10(Methylthio); K17(iTRAQ4plex)	2100.09	700.702	3				7.42391	0	0
																EAESCDCLQGFQLTHSLGGGTGSGMGTLLLSK	19	1	3	29788785;5174735;21361322	N-Term(iTRAQ4plex); C5(Methylthio); C7(Methylthio); K32(iTRAQ4plex)	3577.69	1193.23	3				11.272	0	0
																IMNTFSVVPSPK	5	8	4	29788785;5174735;50592996;21361322	N-Term(iTRAQ4plex); K12(iTRAQ4plex)	1607.91	804.457	2				4.4307	0	0
																KLAVNMVPFPR	2	13	7	29788785;5174735;14210536;29788768;50592996;21361322;4507729	N-Term(iTRAQ4plex); K1(iTRAQ4plex)	1559.93	520.647	3				4.09797	0	1
																MAVTFIGNSTAIQELFK	18	1	1	29788785	N-Term(iTRAQ4plex); K17(iTRAQ4plex)	2158.18	1079.59	2	1.64627	-;1;1;-;1;2;-;-;-;-;-;-;-;-;-;-;7;4	28.386	5.43877	0	0
																IREEYPDR	2	6	4	29788785;5174735;29788768;4507729	N-Term(iTRAQ4plex)	1221.63	407.883	3				3.47525	0	1
																LTTPTYGDLNHLVSATMSGVTTCLR	10	8	5	29788785;5174735;29788768;21361322;4507729	N-Term(iTRAQ4plex); M17(Oxidation); C23(Methylthio)	2857.42	953.143	3				5.9998	0	0
																LAVNMVPFPR	3	13	7	29788785;5174735;14210536;29788768;50592996;21361322;4507729	N-Term(iTRAQ4plex)	1287.74	644.371	2				3.76484	0	0
																ISEQFTAMFRR	1	10	6	29788785;5174735;29788768;50592996;21361322;4507729	N-Term(iTRAQ4plex)	1529.8	510.605	3				2.90474	0	1
																FPGQLNADLR	4	13	7	29788785;5174735;14210536;29788768;50592996;21361322;4507729	N-Term(iTRAQ4plex)	1274.7	637.853	2				3.0232	0	0
																EAESCDCLQGFQLTHSLGGGTGSGMGTLLLSK	1	1	3	29788785;5174735;21361322	N-Term(iTRAQ4plex); C5(Methylthio); C7(Methylthio); M25(Oxidation); K32(iTRAQ4plex)	3593.67	1198.56	3				4.99943	0	0
																IMNTFSVVPSPK	2	8	4	29788785;5174735;50592996;21361322	N-Term(iTRAQ4plex); M2(Oxidation); K12(iTRAQ4plex)	1623.9	812.456	2				4.12618	0	0
																YLTVAAVFR	12	6	3	29788785;5174735;21361322	N-Term(iTRAQ4plex)	1183.69	592.351	2				3.15942	0	0
																LHFFMPGFAPLTSR	14	10	6	29788785;5174735;14210536;29788768;21361322;4507729	N-Term(iTRAQ4plex)	1764.93	588.983	3				5.68644	0	0
																AILVDLEPGTMDSVR	3	4	4	29788785;29788768;50592996;4507729	N-Term(iTRAQ4plex); M11(Oxidation)	1775.93	888.47	2				3.40065	0	0
393715095	NP_001257329.1	TUBA1A	7846	tubulin alpha-1A chain	64.18	5	6	21	563	0.777076	-;5;5;2;-;-;-;-;-;-;-;-;-;-;1;51;24;13	19.9683	416	46.2678	5.08447	LDHKFDLMYAK	1	11	4	514052659;285395246;393715095;9507215	N-Term(iTRAQ4plex); K4(iTRAQ4plex); K11(iTRAQ4plex)	1812.98	605	3				3.08379	0	1
																GHYTIGK	2	8	2	514052659;393715095	N-Term(iTRAQ4plex); K7(iTRAQ4plex)	1063.61	355.207	3				3.13449	0	0
																DVNAAIATIK	4	6	1	393715095	N-Term(iTRAQ4plex); K10(iTRAQ4plex)	1303.78	652.394	2	0.633004	-;3;-;-;-;-;-;-;-;-;-;-;-;-;-;-;-;1	7.67115	4.60019	0	0
																AYHEQLSVAEITNACFEPANQMVK	5	7	2	514052659;393715095	N-Term(iTRAQ4plex); C15(Methylthio); M22(Oxidation); K24(iTRAQ4plex)	3043.44	1015.15	3				5.95494	0	0
																AFVHWYVGEGMEEGEFSEAR	14	9	3	514052659;393715095;9507215	N-Term(iTRAQ4plex); M11(Oxidation)	2490.12	830.71	3				6.72916	0	0
																YMACCLLYR	6	8	3	514052659;285395246;393715095	N-Term(iTRAQ4plex); C4(Methylthio); C5(Methylthio)	1371.59	686.298	2				3.4944	0	0
																FDGALNVDLTEFQTNLVPYPR	35	10	3	514052659;393715095;9507215	N-Term(iTRAQ4plex)	2553.32	851.777	3				6.57867	0	0
																LSVDYGK	3	7	2	514052659;393715095	N-Term(iTRAQ4plex); K7(iTRAQ4plex)	1069.61	535.309	2				3.02698	0	0
																NLDIERPTYTNLNR	4	10	3	514052659;393715095;9507215	N-Term(iTRAQ4plex)	1862.98	931.995	2				3.40551	0	0
																EIIDLVLDRIR	1	4	1	393715095	N-Term(iTRAQ4plex)	1498.91	500.307	3	1.37205	-;-;-;1;-;-;-;-;-;-;-;-;-;-;-;-;-;-		3.04699	0	1
																QLFHPEQLITGK	4	10	3	514052659;393715095;9507215	N-Term(iTRAQ4plex); K12(iTRAQ4plex)	1698.98	849.992	2				4.77477	0	0
																LIGQIVSSITASLR	23	4	1	393715095	N-Term(iTRAQ4plex)	1601.98	801.492	2	0.672448	-;-;1;1;-;-;-;-;-;-;-;-;-;-;-;2;14;3	20.8446	4.67026	0	0
																AFVHWYVGEGMEEGEFSEAR	147	9	3	514052659;393715095;9507215	N-Term(iTRAQ4plex)	2474.12	825.38	3				7.20576	0	0
																EDMAALEK	1	6	2	514052659;393715095	N-Term(iTRAQ4plex); K8(iTRAQ4plex)	1194.62	597.814	2				3.48219	0	0
																AVFVDLEPTVIDEVR	66	4	1	393715095	N-Term(iTRAQ4plex)	1846.02	923.513	2	0.807579	-;-;1;-;-;-;-;-;-;-;-;-;-;-;1;49;8;-	10.1173	5.12628	0	0
																AVCMLSNTTAIAEAWAR	2	10	3	514052659;393715095;9507215	N-Term(iTRAQ4plex); C3(Methylthio); M4(Oxidation)	2013.97	1007.49	2				3.14909	0	0
																AVCMLSNTTAIAEAWAR	145	10	3	514052659;393715095;9507215	N-Term(iTRAQ4plex); C3(Methylthio)	1997.98	999.493	2				5.86728	0	0
																IHFPLATYAPVISAEK	27	8	2	514052659;393715095	N-Term(iTRAQ4plex); K16(iTRAQ4plex)	2045.15	512.044	4				4.93675	0	0
																TIQFVDWCPTGFK	10	7	2	393715095;9507215	N-Term(iTRAQ4plex); C8(Methylthio); K13(iTRAQ4plex)	1875.93	938.471	2				4.31483	0	0
																AYHEQLSVAEITNACFEPANQMVK	30	7	2	514052659;393715095	N-Term(iTRAQ4plex); C15(Methylthio); K24(iTRAQ4plex)	3027.46	757.619	4				7.04858	0	0
																TIGGGDDSFNTFFSETGAGK	14	6	1	393715095	N-Term(iTRAQ4plex); K20(iTRAQ4plex)	2296.1	1148.55	2	0.741163	-;2;2;-;-;-;-;-;-;-;-;-;-;-;-;-;-;9	10.5413	6.56657	0	0
																EIIDLVLDR	3	4	1	393715095	N-Term(iTRAQ4plex)	1229.72	615.364	2	2.08656	-;-;1;-;-;-;-;-;-;-;-;-;-;-;-;-;2;-	25.1136	3.65297	0	0
																FDLMYAK	6	13	4	514052659;285395246;393715095;9507215	N-Term(iTRAQ4plex); K7(iTRAQ4plex)	1175.64	588.321	2				3.0628	0	0
																VGINYQPPTVVPGGDLAK	10	10	3	514052659;393715095;9507215	N-Term(iTRAQ4plex); K18(iTRAQ4plex)	2113.18	1057.09	2				4.03512	0	0
4503065	NP_001879.1	CRYM	1428	ketimine reductase mu-crystallin	64.01	2	13	13	38	0.204115	-;1;2;2;2;1;-;-;-;1;-;-;-;-;-;-;8;11	74.026	314	33.7544	5.13525	TAAVSAIATK	2	2	1	4503065	N-Term(iTRAQ4plex); K10(iTRAQ4plex)	1220.75	610.88	2	0.15998	-;-;-;-;-;-;-;-;-;-;-;-;-;-;-;-;-;1		4.3983	0	0
																GVKPAHCEK	1	2	1	4503065	N-Term(iTRAQ4plex); K3(iTRAQ4plex); C7(Methylthio); K9(iTRAQ4plex)	1446.81	723.911	2	0.0707231	-;-;-;-;-;-;-;-;-;1;-;-;-;-;-;-;-;-		3.00342	0	0
																SLGMAVEDTVAAK	6	2	1	4503065	N-Term(iTRAQ4plex); K13(iTRAQ4plex)	1579.85	790.431	2	0.455503	-;-;-;-;-;-;-;-;-;-;-;-;-;-;-;-;-;6		5.62973	0	0
																SSSLLIPPLETALANFSSGPEGGVMQPVR	1	1	1	4503065	N-Term(iTRAQ4plex)	3098.65	1033.55	3				3.51184	0	0
																GITSVVPSHQATVLLFEPSNGTLLAVMDGNVITAK	2	2	1	4503065	N-Term(iTRAQ4plex); K35(iTRAQ4plex)	3868.1	1290.04	3				3.93919	0	0
																VPAFLSAAEVEEHLR	6	1	1	4503065	N-Term(iTRAQ4plex)	1811.97	604.662	3	0.316262	-;-;1;2;2;-;-;-;-;-;-;-;-;-;-;-;-;-	56.615	6.29786	0	0
																GYLGVMPAYSAAEDALTTK	3	2	1	4503065	N-Term(iTRAQ4plex); K19(iTRAQ4plex)	2246.16	1123.58	2	0.352271	-;-;-;-;-;-;-;-;-;-;-;-;-;-;-;-;3;-		5.77255	0	0
																EAVLYVDSQEAALK	2	2	1	4503065	N-Term(iTRAQ4plex); K14(iTRAQ4plex)	1824	912.503	2	0.195293	-;-;-;-;-;-;-;-;-;-;-;-;-;-;-;-;-;2		5.09356	0	0
																GYLGVMPAYSAAEDALTTK	1	2	1	4503065	N-Term(iTRAQ4plex); M6(Oxidation); K19(iTRAQ4plex)	2262.15	1131.58	2	0.323456	-;-;-;-;-;-;-;-;-;-;-;-;-;-;-;-;1;-		5.30413	0	0
																FADTVQGEVR	3	2	1	4503065	N-Term(iTRAQ4plex)	1265.66	633.335	2	0.116571	-;-;-;-;-;-;-;-;-;-;-;-;-;-;-;-;1;1	80.175	3.51541	0	0
																LIYDSWSSGK	1	2	1	4503065	N-Term(iTRAQ4plex); K10(iTRAQ4plex)	1443.77	722.387	2	0.186778	-;-;-;-;-;1;-;-;-;-;-;-;-;-;-;-;-;-		3.95482	0	0
																ESGDVLLSGAEIFAELGEVIK	7	2	1	4503065	N-Term(iTRAQ4plex); K21(iTRAQ4plex)	2464.35	822.123	3	0.216191	-;-;-;-;-;-;-;-;-;-;-;-;-;-;-;-;3;-		6.74335	0	0
																LVTFYEDR	1	2	1	4503065	N-Term(iTRAQ4plex)	1186.62	593.814	2	0.128002	-;-;-;-;-;-;-;-;-;-;-;-;-;-;-;-;-;1		2.84397	0	0
																ELDDELMK	2	2	1	4503065	N-Term(iTRAQ4plex); K8(iTRAQ4plex)	1280.68	640.844	2	0.0614939	-;1;1;-;-;-;-;-;-;-;-;-;-;-;-;-;-;-	73.1951	3.87856	0	0
4505763	NP_000282.1	PGK1	5230	phosphoglycerate kinase 1	63.79	1	17	21	89	0.902489	3;3;3;7;5;8;3;2;3;-;2;1;-;-;-;2;13;18	45.3262	417	44.5861	8.104	KELNYFAK	2	1	1	4505763	N-Term(iTRAQ4plex); K1(iTRAQ4plex); K8(iTRAQ4plex)	1444.85	482.287	3	0.80348	-;-;-;-;-;-;-;2;-;-;-;-;-;-;-;-;-;-		4.19324	0	1
																VSHVSTGGGASLELLEGK	3	2	2	4505763;31543397	N-Term(iTRAQ4plex); K18(iTRAQ4plex)	2029.12	677.044	3				5.98457	0	0
																SVVLMSHLGRPDGVPMPDK	7	1	1	4505763	N-Term(iTRAQ4plex); K19(iTRAQ4plex)	2323.23	1162.12	2	0.722139	-;-;-;-;-;4;3;-;-;-;-;-;-;-;-;-;-;-	12.0567	5.30123	0	0
																QIVWNGPVGVFEWEAFAR	8	1	1	4505763	N-Term(iTRAQ4plex)	2249.16	1125.08	2	0.820832	-;-;-;-;-;-;-;-;-;-;-;-;-;-;-;1;6;-	11.1025	5.07069	0	0
																FHVEEEGK	1	2	2	4505763;31543397	N-Term(iTRAQ4plex); K8(iTRAQ4plex)	1262.66	421.557	3				4.04133	0	0
																VLNNMEIGTSLFDEEGAK	7	1	1	4505763	N-Term(iTRAQ4plex); K18(iTRAQ4plex)	2255.14	1128.07	2	0.932529	-;-;-;-;-;-;-;-;-;-;-;-;-;-;-;-;-;7		6.31041	0	0
																ITLPVDFVTADKFDENAK	3	1	1	4505763	N-Term(iTRAQ4plex); K12(iTRAQ4plex); K18(iTRAQ4plex)	2455.34	819.118	3	0.627619	-;-;-;1;2;-;-;-;-;-;-;-;-;-;-;-;-;-	22.5549	4.58761	0	1
																AAVPSIK	1	1	1	4505763	N-Term(iTRAQ4plex); K7(iTRAQ4plex)	973.624	487.316	2	0.804108	-;-;1;-;-;-;-;-;-;-;-;-;-;-;-;-;-;-		2.70175	0	0
																VLPGVDALSNI	6	1	1	4505763	N-Term(iTRAQ4plex)	1241.73	621.367	2	0.682375	3;-;-;-;-;-;-;-;-;-;2;1;-;-;-;-;-;-	16.5736	2.7873	0	0
																LGDVYVNDAFGTAHR	6	2	2	4505763;31543397	N-Term(iTRAQ4plex)	1778.89	593.635	3				5.69381	0	0
																GCITIIGGGDTATCCAK	7	1	1	4505763	N-Term(iTRAQ4plex); C2(Methylthio); C14(Methylthio); C15(Methylthio); K17(iTRAQ4plex)	2009.89	1005.45	2	0.871575	-;-;-;-;-;-;-;-;-;-;-;-;-;-;-;-;-;7		4.8598	0	0
																IQLINNMLDK	3	1	1	4505763	N-Term(iTRAQ4plex); K10(iTRAQ4plex)	1489.87	745.438	2	2.44058	-;2;1;-;-;-;-;-;-;-;-;-;-;-;-;-;-;-	7.10573	4.54142	0	0
																AHSSMVGVNLPQK	5	1	1	4505763	N-Term(iTRAQ4plex); K13(iTRAQ4plex)	1655.91	828.46	2	0.66422	-;-;-;-;-;2;-;-;3;-;-;-;-;-;-;-;-;-	50.8951	5.87203	0	0
																VDFNVPMK	2	2	2	4505763;31543397	N-Term(iTRAQ4plex); K8(iTRAQ4plex)	1237.69	619.348	2				3.12469	0	0
																ELNYFAK	1	1	1	4505763	N-Term(iTRAQ4plex); K7(iTRAQ4plex)	1172.65	586.829	2	0.756583	-;-;-;1;-;-;-;-;-;-;-;-;-;-;-;-;-;-		2.82661	0	0
																ITLPVDFVTADK	1	1	1	4505763	N-Term(iTRAQ4plex); K12(iTRAQ4plex)	1606.93	803.968	2	0.963098	-;-;-;-;-;-;-;-;-;-;-;-;-;-;-;-;-;1		4.56154	0	0
																ALESPERPFLAILGGAK	6	1	1	4505763	N-Term(iTRAQ4plex); K17(iTRAQ4plex)	2057.19	1029.1	2	0.898279	-;-;-;4;2;-;-;-;-;-;-;-;-;-;-;-;-;-	3.03436	5.81258	0	0
																ACANPAAGSVILLENLR	6	1	1	4505763	N-Term(iTRAQ4plex); C2(Methylthio)	1902	634.673	3	0.768428	-;-;-;-;-;-;-;-;-;-;-;-;-;-;-;1;3;-	7.81674	5.69025	0	0
																YSLEPVAVELK	5	1	1	4505763	N-Term(iTRAQ4plex); K11(iTRAQ4plex)	1535.89	768.449	2	0.909886	-;-;-;-;1;-;-;-;-;-;-;-;-;-;-;-;1;3	21.9888	4.35827	0	0
																TGQATVASGIPAGWMGLDCGPESSK	4	1	1	4505763	N-Term(iTRAQ4plex); C19(Methylthio); K25(iTRAQ4plex)	2754.31	1377.66	2	1.15804	-;-;-;-;-;-;-;-;-;-;-;-;-;-;-;-;3;-		4.71957	0	0
																SVVLMSHLGRPDGVPMPDK	2	1	1	4505763	N-Term(iTRAQ4plex); M16(Oxidation); K19(iTRAQ4plex)	2339.22	780.413	3	0.907209	-;-;-;-;-;2;-;-;-;-;-;-;-;-;-;-;-;-		4.23619	0	0
																ALMDEVVK	3	1	1	4505763	N-Term(iTRAQ4plex); K8(iTRAQ4plex)	1192.68	596.844	2	0.877921	-;1;1;1;-;-;-;-;-;-;-;-;-;-;-;-;-;-	12.9808	3.57493	0	0
4504351	NP_000510.1	HBD	3045	hemoglobin subunit delta	63.27	1	3	8	50	1.58784	-;-;-;-;3;-;-;-;-;-;-;-;-;-;-;-;3;2	25.2501	147	16.0453	8.04541	FFESFGDLSSPDAVMGNPK	3	1	1	4504351	N-Term(iTRAQ4plex); K19(iTRAQ4plex)	2333.13	1167.07	2	1.88598	-;-;-;-;-;-;-;-;-;-;-;-;-;-;-;-;2;1	48.5725	4.90931	0	0
																LLVVYPWTQR	5	5	3	4504349;28302131;4504351	N-Term(iTRAQ4plex)	1418.83	709.918	2				3.61099	0	0
																VNVDAVGGEALGR	2	1	1	4504351	N-Term(iTRAQ4plex)	1400.76	700.884	2	1.56968	-;-;-;-;-;-;-;-;-;-;-;-;-;-;-;-;1;1	8.04271	4.14005	0	0
																VVAGVANALAHK	6	2	2	4504349;4504351	N-Term(iTRAQ4plex); K12(iTRAQ4plex)	1437.88	479.964	3				6.16805	0	0
																VLGAFSDGLAHLDNLK	20	2	2	4504349;4504351	N-Term(iTRAQ4plex); K16(iTRAQ4plex)	1958.09	979.547	2				6.80697	0	0
																KVLGAFSDGLAHLDNLK	6	2	2	4504349;4504351	N-Term(iTRAQ4plex); K1(iTRAQ4plex); K17(iTRAQ4plex)	2230.3	1115.65	2				7.8988	0	1
																LHVDPENFR	5	2	2	4504349;4504351	N-Term(iTRAQ4plex)	1270.66	424.226	3				3.45309	0	0
																GTFSQLSELHCDK	3	1	1	4504351	N-Term(iTRAQ4plex); C11(Methylthio); K13(iTRAQ4plex)	1798.87	899.939	2	1.377	-;-;-;-;3;-;-;-;-;-;-;-;-;-;-;-;-;-		6.03709	0	0
31542947	NP_002147.2	HSPD1	3329	60 kDa heat shock protein, mitochondrial	63.18	1	25	25	123	1.34416	9;20;9;6;3;3;1;-;-;-;2;-;-;-;3;3;13;32	18.6237	573	61.0164	5.87158	TVIIEQSWGSPK	2	1	1	31542947	N-Term(iTRAQ4plex); K12(iTRAQ4plex)	1632.92	816.965	2	1.21607	-;1;-;-;-;-;-;-;-;-;-;-;-;-;-;-;-;1	0.0241186	5.23815	0	0
																QSKPVTTPEEIAQVATISANGDKEIGNIISDAMK	1	1	1	31542947	N-Term(iTRAQ4plex); K3(iTRAQ4plex); K23(iTRAQ4plex); K34(iTRAQ4plex)	4132.2	827.246	5				4.40248	0	1
																AAVEEGIVLGGGCALLR	6	1	1	31542947	N-Term(iTRAQ4plex); C13(Methylthio)	1817.97	909.491	2	1.13156	-;-;-;-;-;-;-;-;-;-;-;-;-;-;-;-;6;-		4.89035	0	0
																CEFQDAYVLLSEK	5	1	1	31542947	N-Term(iTRAQ4plex); C1(Methylthio); K13(iTRAQ4plex)	1878.92	939.965	2	1.28141	-;-;-;-;-;-;-;-;-;-;-;-;-;-;-;-;-;5		4.49037	0	0
																IMQSSSEVGYDAMAGDFVNMVEK	2	1	1	31542947	N-Term(iTRAQ4plex); K23(iTRAQ4plex)	2796.31	1398.66	2	1.35176	-;-;-;-;-;-;-;-;-;-;-;-;-;-;-;-;2;-		3.58382	0	0
																GANPVEIR	1	1	1	31542947	N-Term(iTRAQ4plex)	999.571	500.289	2	0.852683	-;-;-;-;-;-;-;-;-;-;-;-;-;-;-;-;-;1		2.8863	0	0
																VGLQVVAVK	2	1	1	31542947	N-Term(iTRAQ4plex); K9(iTRAQ4plex)	1200.79	600.901	2	1.42202	-;1;-;-;-;-;-;-;-;-;-;-;-;-;-;-;-;1	7.99983	4.17809	0	0
																IQEIIEQLDVTTSEYEK	19	1	1	31542947	N-Term(iTRAQ4plex); K17(iTRAQ4plex)	2326.22	1163.61	2	1.35518	-;2;2;1;3;2;-;-;-;-;-;-;-;-;-;-;-;8	28.0829	5.65779	0	0
																ALMLQGVDLLADAVAVTMGPK	8	1	1	31542947	N-Term(iTRAQ4plex); K21(iTRAQ4plex)	2401.35	801.12	3	1.27812	-;1;1;1;-;1;-;-;-;-;-;-;-;-;-;-;2;1	26.1979	7.66778	0	0
																KISSIQSIVPALEIANAHR	1	1	1	31542947	N-Term(iTRAQ4plex); K1(iTRAQ4plex)	2335.37	584.598	4				4.76073	0	1
																CIPALDSLTPANEDQK	4	1	1	31542947	N-Term(iTRAQ4plex); C1(Methylthio); K16(iTRAQ4plex)	2049.02	1025.01	2	1.30594	-;-;-;-;-;-;-;-;-;-;-;-;-;-;-;-;2;2	16.3674	4.61786	0	0
																IGIEIIK	1	1	1	31542947	N-Term(iTRAQ4plex); K7(iTRAQ4plex)	1073.72	537.362	2	1.47443	-;-;1;-;-;-;-;-;-;-;-;-;-;-;-;-;-;-		2.70457	0	0
																GVMLAVDAVIAELK	11	1	1	31542947	N-Term(iTRAQ4plex); K14(iTRAQ4plex)	1717.02	859.014	2	1.32358	-;1;-;-;-;-;-;-;-;-;-;-;-;-;-;-;1;8	8.14878	5.12219	0	0
																ISSIQSIVPALEIANAHR	3	1	1	31542947	N-Term(iTRAQ4plex)	2063.17	1032.09	2	1.13472	-;-;3;-;-;-;-;-;-;-;-;-;-;-;-;-;-;-		5.92221	0	0
																LVQDVANNTNEEAGDGTTTATVLAR	11	1	1	31542947	N-Term(iTRAQ4plex)	2704.36	902.124	3	1.73302	-;-;-;-;-;-;-;-;-;-;-;-;-;-;3;3;-;-	15.4474	6.05433	0	0
																LSDGVAVLK	2	1	1	31542947	N-Term(iTRAQ4plex); K9(iTRAQ4plex)	1189.74	595.374	2	1.32605	-;1;1;-;-;-;-;-;-;-;-;-;-;-;-;-;-;-	7.13028	3.40877	0	0
																KPLVIIAEDVDGEALSTLVLNR	8	1	1	31542947	N-Term(iTRAQ4plex); K1(iTRAQ4plex)	2653.55	885.187	3	2.68424	-;-;-;3;-;-;-;-;-;-;-;-;-;-;-;-;-;-		6.40318	0	0
																EEKDPGMGAMGGMGGGMGGGMF	1	1	1	31542947	N-Term(iTRAQ4plex); K3(iTRAQ4plex)	2349.01	783.675	3	1.40018	-;1;-;-;-;-;-;-;-;-;-;-;-;-;-;-;-;-		4.28063	0	1
																DPGMGAMGGMGGGMGGGMF	4	1	1	31542947	N-Term(iTRAQ4plex)	1818.73	909.869	2	1.50658	2;-;-;-;-;-;-;-;-;-;2;-;-;-;-;-;-;-	4.77483	3.39785	0	0
																DMAIATGGAVFGEEGLTLNLEDVQPHDLGK	9	1	1	31542947	N-Term(iTRAQ4plex); K30(iTRAQ4plex)	3385.73	1129.25	3	0.96553	-;5;-;-;-;-;-;-;-;-;-;-;-;-;-;-;-;-		9.30514	0	0
																DPGMGAMGGMGGGMGGGMF	3	1	1	31542947	N-Term(iTRAQ4plex); M7(Oxidation); M10(Oxidation)	1850.71	925.861	2	1.10804	3;-;-;-;-;-;-;-;-;-;-;-;-;-;-;-;-;-		2.49365	0	0
																TLNDELEIIEGMK	3	1	1	31542947	N-Term(iTRAQ4plex); K13(iTRAQ4plex)	1792.97	896.988	2	1.64702	-;1;-;-;-;-;-;-;-;-;-;-;-;-;-;-;-;2	4.38358	5.7452	0	0
																EIGNIISDAMK	2	1	1	31542947	N-Term(iTRAQ4plex); K11(iTRAQ4plex)	1478.82	739.912	2	1.21466	-;2;-;-;-;-;-;-;-;-;-;-;-;-;-;-;-;-		4.63959	0	0
																DPGMGAMGGMGGGMGGGMF	3	1	1	31542947	N-Term(iTRAQ4plex); M7(Oxidation)	1834.71	917.857	2	1.25484	3;-;-;-;-;-;-;-;-;-;-;-;-;-;-;-;-;-		2.43612	0	0
																KGVITVK	1	1	1	31542947	N-Term(iTRAQ4plex); K1(iTRAQ4plex); K7(iTRAQ4plex)	1176.8	392.938	3	1.11428	-;-;-;-;-;-;1;-;-;-;-;-;-;-;-;-;-;-		3.47206	0	1
																VGGTSDVEVNEK	4	1	1	31542947	N-Term(iTRAQ4plex); K12(iTRAQ4plex)	1521.8	761.405	2	1.28193	-;2;1;1;-;-;-;-;-;-;-;-;-;-;-;-;-;-	7.3274	5.29033	0	0
																DPGMGAMGGMGGGMGGGMF	1	1	1	31542947	N-Term(iTRAQ4plex); M10(Oxidation); M14(Oxidation); M18(Oxidation)	1866.71	933.859	2	1.14843	1;-;-;-;-;-;-;-;-;-;-;-;-;-;-;-;-;-		2.42885	0	0
																NAGVEGSLIVEK	5	1	1	31542947	N-Term(iTRAQ4plex); K12(iTRAQ4plex)	1503.86	752.434	2	0.975611	-;2;-;-;-;-;-;-;-;-;-;-;-;-;-;-;-;3	39.1028	5.2018	0	0
4502107	NP_001145.1	ANXA5	308	annexin A5	63.13	1	16	17	69	0.371244	-;4;3;-;3;4;-;-;-;-;2;-;-;-;-;9;12;23	24.184	320	35.9144	5.04639	YMTISGFQIEETIDR	2	1	1	4502107	N-Term(iTRAQ4plex); M2(Oxidation)	1962.95	981.981	2	0.36601	-;-;-;-;-;-;-;-;-;-;-;-;-;-;-;2;-;-		4.04745	0	0
																SIPAYLAETLYYAMK	15	1	1	4502107	N-Term(iTRAQ4plex); K15(iTRAQ4plex)	2022.09	1011.55	2	0.384663	-;-;-;-;-;-;-;-;-;-;-;-;-;-;-;-;-;14		5.3374	0	0
																GLGTDEESILTLLTSR	7	1	1	4502107	N-Term(iTRAQ4plex)	1849	925.004	2	0.55172	-;-;-;-;-;-;-;-;-;-;-;-;-;-;-;2;3;-	58.5711	5.8448	0	0
																MLVVLLQANR	2	1	1	4502107	N-Term(iTRAQ4plex)	1300.79	650.899	2	0.510618	-;-;-;-;-;-;-;-;-;-;-;-;-;-;-;-;2;-		3.35568	0	0
																FITIFGTR	2	1	1	4502107	N-Term(iTRAQ4plex)	1098.64	549.824	2	0.429681	-;-;-;-;-;-;-;-;-;-;-;-;-;-;-;-;1;1	45.2654	2.7492	0	0
																DLLDDLK	2	1	2	4502107;4502105	N-Term(iTRAQ4plex); K7(iTRAQ4plex)	1119.65	560.326	2				3.2818	0	0
																QVYEEEYGSSLEDDVVGDTSGYYQR	1	1	1	4502107	N-Term(iTRAQ4plex)	3032.35	1011.46	3				2.70626	0	0
																YMTISGFQIEETIDR	5	1	1	4502107	N-Term(iTRAQ4plex)	1946.96	973.984	2	0.397097	-;-;-;-;-;-;-;-;-;-;-;-;-;-;-;5;-;-		5.23486	0	0
																DPDAGIDEAQVEQDAQALFQAGELK	5	1	1	4502107	N-Term(iTRAQ4plex); K25(iTRAQ4plex)	2946.45	982.822	3	0.487368	-;-;-;-;-;-;-;-;-;-;-;-;-;-;-;-;2;-		5.43991	0	0
																SEIDLFNIR	2	1	1	4502107	N-Term(iTRAQ4plex)	1250.69	625.846	2	0.436899	-;-;-;-;-;-;-;-;-;-;-;-;-;-;-;-;1;1	29.1352	3.93835	0	0
																DLLDDLKSELTGK	3	1	1	4502107	N-Term(iTRAQ4plex); K7(iTRAQ4plex); K13(iTRAQ4plex)	1879.07	940.037	2	0.160609	-;-;-;-;3;-;-;-;-;-;-;-;-;-;-;-;-;-		5.2883	0	1
																KNFATSLYSMIK	4	1	1	4502107	N-Term(iTRAQ4plex); K1(iTRAQ4plex); K12(iTRAQ4plex)	1835.02	612.346	3	0.415429	-;-;-;-;-;4;-;-;-;-;-;-;-;-;-;-;-;-		5.39462	0	1
																VLTEIIASR	1	1	1	4502107	N-Term(iTRAQ4plex)	1145.7	573.354	2	0.400797	-;-;-;-;-;-;-;-;-;-;-;-;-;-;-;-;1;-		3.42585	0	0
																ALLLLCGEDD	2	1	1	4502107	N-Term(iTRAQ4plex); C6(Methylthio)	1251.61	626.311	2	0.373269	-;-;-;-;-;-;-;-;-;-;2;-;-;-;-;-;-;-		2.38567	0	0
																NFATSLYSMIK	4	1	1	4502107	N-Term(iTRAQ4plex); K11(iTRAQ4plex)	1562.85	781.93	2	0.369158	-;2;-;-;-;-;-;-;-;-;-;-;-;-;-;-;-;2	12.7367	5.08921	0	0
																LYDAYELK	3	1	1	4502107	N-Term(iTRAQ4plex); K8(iTRAQ4plex)	1302.72	651.864	2	0.347783	-;1;2;-;-;-;-;-;-;-;-;-;-;-;-;-;-;-	20.7627	3.64422	0	0
																GTVTDFPGFDER	2	1	1	4502107	N-Term(iTRAQ4plex)	1484.71	742.86	2	0.371643	-;-;-;-;-;-;-;-;-;-;-;-;-;-;-;-;1;1	14.8568	3.97632	0	0
																ETSGNLEQLLLAVVK	7	1	1	4502107	N-Term(iTRAQ4plex); K15(iTRAQ4plex)	1902.12	951.561	2	0.710935	-;1;1;-;-;-;-;-;-;-;-;-;-;-;-;-;1;4	82.2623	6.07094	0	0
4504347	NP_000549.1	HBA1	3039	hemoglobin subunit alpha	61.97	2	6	6	43	1.65655	-;2;2;2;5;2;-;15;2;-;-;-;-;-;-;-;-;10	35.2319	142	15.2479	8.67529	MFLSFPTTK	3	1	1	4504347	N-Term(iTRAQ4plex); K9(iTRAQ4plex)	1359.76	680.382	2	1.62273	-;1;1;-;-;-;-;-;-;-;-;-;-;-;-;-;-;1	9.28787	3.47158	0	0
																VADALTNAVAHVDDMPNALSALSDLHAHK	5	1	1	4504347	N-Term(iTRAQ4plex); M15(Oxidation); K29(iTRAQ4plex)	3300.69	1100.9	3	1.96059	-;-;-;-;-;-;-;2;-;-;-;-;-;-;-;-;-;-		8.12506	0	0
																VGAHAGEYGAEALER	11	1	1	4504347	N-Term(iTRAQ4plex)	1673.84	837.422	2	1.28601	-;-;-;1;5;-;-;3;2;-;-;-;-;-;-;-;-;-	22.4056	5.57181	0	0
																VDPVNFK	2	2	1	4504347	N-Term(iTRAQ4plex); K7(iTRAQ4plex)	1106.64	553.826	2	1.55305	-;-;1;1;-;-;-;-;-;-;-;-;-;-;-;-;-;-	8.75072	2.78083	0	0
																MFLSFPTTK	1	1	1	4504347	N-Term(iTRAQ4plex); M1(Oxidation); K9(iTRAQ4plex)	1375.76	688.383	2	1.19879	-;1;-;-;-;-;-;-;-;-;-;-;-;-;-;-;-;-		2.94462	0	0
																FLASVSTVLTSK	9	1	1	4504347	N-Term(iTRAQ4plex); K12(iTRAQ4plex)	1540.92	770.962	2	2.22725	-;-;-;-;-;-;-;-;-;-;-;-;-;-;-;-;-;9		4.51534	0	0
																TYFPHFDLSHGSAQVK	9	1	1	4504347	N-Term(iTRAQ4plex); K16(iTRAQ4plex)	2122.1	708.037	3	1.34737	-;-;-;-;-;-;-;9;-;-;-;-;-;-;-;-;-;-		6.39358	0	0
																VADALTNAVAHVDDMPNALSALSDLHAHK	3	1	1	4504347	N-Term(iTRAQ4plex); K29(iTRAQ4plex)	3284.67	821.922	4	2.2209	-;-;-;-;-;2;-;1;-;-;-;-;-;-;-;-;-;-	41.2778	6.92345	0	0
21536286	NP_001814.2	CKB	1152	creatine kinase B-type	61.94	1	16	16	297	0.589115	-;3;5;23;12;5;18;9;14;-;-;-;-;-;4;25;84;32	18.1648	381	42.6173	5.59229	VLTPELYAELR	4	1	1	21536286	N-Term(iTRAQ4plex)	1447.83	724.417	2	0.555592	-;-;-;-;-;-;-;-;-;-;-;-;-;-;-;-;4;-		3.81869	0	0
																LGFSEVELVQMVVDGVK	45	1	1	21536286	N-Term(iTRAQ4plex); K17(iTRAQ4plex)	2137.18	1069.1	2	0.709917	-;1;2;-;-;1;-;-;-;-;-;-;-;-;-;-;8;8	35.3229	5.86155	0	0
																FCTGLTQIETLFK	23	1	1	21536286	N-Term(iTRAQ4plex); C2(Methylthio); K13(iTRAQ4plex)	1834.97	917.989	2	0.582024	-;-;-;2;-;-;-;-;-;-;-;-;-;-;-;-;10;10	3.50554	5.83804	0	0
																GTGGVDTAAVGGVFDVSNADR	60	1	1	21536286	N-Term(iTRAQ4plex)	2109.03	1055.02	2	0.59843	-;-;-;-;-;-;-;-;-;-;-;-;-;-;-;17;33;-	0.594141	7.09461	0	0
																GFCLPPHCSR	17	1	1	21536286	N-Term(iTRAQ4plex); C3(Methylthio); C8(Methylthio)	1352.58	676.793	2	0.634332	-;-;-;-;5;-;-;-;12;-;-;-;-;-;-;-;-;-	4.53128	3.56397	0	0
																LLIEMEQR	5	1	1	21536286	N-Term(iTRAQ4plex)	1175.66	588.332	2	0.832021	-;-;-;-;-;-;-;-;-;-;-;-;-;-;-;-;2;3	33.3167	3.05657	0	0
																SKDYEFMWNPHLGYILTCPSNLGTGLR	1	1	1	21536286	N-Term(iTRAQ4plex); K2(iTRAQ4plex); M7(Oxidation); C18(Methylthio)	3462.66	1154.89	3				3.74235	0	1
																FPAEDEFPDLSAHNNHMAK	9	1	1	21536286	N-Term(iTRAQ4plex); M17(Oxidation); K19(iTRAQ4plex)	2474.14	825.384	3	0.355444	-;-;-;-;-;-;7;2;-;-;-;-;-;-;-;-;-;-	42.0643	5.89377	0	0
																SMTEAEQQQLIDDHFLFDKPVSPLLLASGMAR	11	1	1	21536286	N-Term(iTRAQ4plex); K19(iTRAQ4plex)	3875.97	1292.66	3	0.688917	-;-;-;-;1;1;-;-;-;-;-;-;-;-;-;-;-;-	68.8846	5.20974	0	0
																LEQGQAIDDLMPAQK	5	1	1	21536286	N-Term(iTRAQ4plex); K15(iTRAQ4plex)	1945.03	973.02	2	0.490268	-;1;-;-;-;-;-;-;-;-;-;-;-;-;-;-;-;4	31.4732	5.26722	0	0
																TFLVWVNEEDHLR	27	1	1	21536286	N-Term(iTRAQ4plex)	1801.93	901.469	2	0.608236	-;-;-;19;4;2;-;2;-;-;-;-;-;-;-;-;-;-	18.0407	4.99042	0	0
																LGFSEVELVQMVVDGVK	4	1	1	21536286	N-Term(iTRAQ4plex); M11(Oxidation); K17(iTRAQ4plex)	2153.18	1077.09	2	0.787495	-;-;-;1;-;-;-;-;-;-;-;-;-;-;-;-;1;1	45.5892	3.82662	0	0
																DYEFMWNPHLGYILTCPSNLGTGLR	1	1	1	21536286	N-Term(iTRAQ4plex); M5(Oxidation); C16(Methylthio)	3103.46	1035.16	3	0.585815	-;-;-;-;-;-;-;-;-;-;-;-;-;-;-;-;-;1		4.83718	0	0
																DLFDPIIEDR	2	1	1	21536286	N-Term(iTRAQ4plex)	1376.72	688.863	2	0.64883	-;-;1;-;-;-;-;-;-;-;-;-;-;-;-;-;1;-	19.7921	3.44103	0	0
																LAVEALSSLDGDLAGR	30	1	1	21536286	N-Term(iTRAQ4plex)	1730.94	865.975	2	0.526983	-;-;-;-;-;-;-;-;-;-;-;-;-;-;-;5;24;-	5.57072	5.49383	0	0
																FPAEDEFPDLSAHNNHMAK	20	1	1	21536286	N-Term(iTRAQ4plex); K19(iTRAQ4plex)	2458.16	820.057	3	0.411127	-;-;-;-;-;1;11;5;2;-;-;-;-;-;-;-;-;-	29.5953	6.97119	0	0
																LEQGQAIDDLMPAQK	2	1	1	21536286	N-Term(iTRAQ4plex); M11(Oxidation); K15(iTRAQ4plex)	1961.02	654.345	3	0.503953	-;-;-;-;-;-;-;-;-;-;-;-;-;-;-;-;-;2		3.82767	0	0
																DYEFMWNPHLGYILTCPSNLGTGLR	6	1	1	21536286	N-Term(iTRAQ4plex); C16(Methylthio)	3087.47	1029.83	3	0.598128	-;1;-;-;-;-;-;-;-;-;-;-;-;-;-;-;-;3	36.8161	5.67275	0	0
																TDLNPDNLQGGDDLDPNYVLSSR	18	1	1	21536286	N-Term(iTRAQ4plex)	2662.28	888.098	3	0.690304	-;-;2;-;-;-;-;-;-;-;-;-;-;-;4;3;1;-	33.3206	6.70713	0	0
																SKDYEFMWNPHLGYILTCPSNLGTGLR	2	1	1	21536286	N-Term(iTRAQ4plex); K2(iTRAQ4plex); C18(Methylthio)	3446.68	862.425	4				4.7376	0	1
																SMTEAEQQQLIDDHFLFDKPVSPLLLASGMAR	1	1	1	21536286	N-Term(iTRAQ4plex); K19(iTRAQ4plex); M30(Oxidation)	3891.98	1298	3				3.04843	0	0
																RGTGGVDTAAVGGVFDVSNADR	4	1	1	21536286	N-Term(iTRAQ4plex)	2265.13	755.716	3	0.948538	-;-;-;1;2;-;-;-;-;-;-;-;-;-;-;-;-;-	7.69022	5.55895	0	1
378404908	NP_001243728.1	GAPDH	2597	glyceraldehyde-3-phosphate dehydrogenase	61.77	2	11	11	284	0.615521	-;6;14;31;32;15;1;3;-;-;-;-;-;-;-;4;91;53	26.7301	293	31.528	7.60596	QASEGPLK	1	2	1	378404908	N-Term(iTRAQ4plex); K8(iTRAQ4plex)	1117.64	559.324	2	0.408018	-;-;1;-;-;-;-;-;-;-;-;-;-;-;-;-;-;-		2.89176	0	0
																VIISAPSADAPMFVMGVNHEK	17	2	1	378404908	N-Term(iTRAQ4plex); K21(iTRAQ4plex)	2501.31	834.442	3	0.459471	-;-;8;2;2;1;-;-;-;-;-;-;-;-;-;-;-;-	15.9023	8.58045	0	0
																VIHDNFGIVEGLMTTVHAITATQK	8	2	1	378404908	N-Term(iTRAQ4plex); K24(iTRAQ4plex)	2883.57	961.86	3	0.438925	-;-;-;-;-;3;-;-;-;-;-;-;-;-;-;-;-;-		8.56759	0	0
																WGDAGAEYVVESTGVFTTMEK	2	2	1	378404908	N-Term(iTRAQ4plex); M19(Oxidation); K21(iTRAQ4plex)	2581.25	861.087	3	0.877427	-;-;-;-;-;-;-;1;-;-;-;-;-;-;-;-;-;-		3.47492	0	0
																VVDLMAHMASK	1	2	1	378404908	N-Term(iTRAQ4plex); M5(Oxidation); M8(Oxidation); K11(iTRAQ4plex)	1521.8	507.937	3	0.476573	-;-;-;-;1;-;-;-;-;-;-;-;-;-;-;-;-;-		2.91378	0	0
																VVDLMAHMASK	7	2	1	378404908	N-Term(iTRAQ4plex); K11(iTRAQ4plex)	1489.81	745.41	2	0.692156	-;-;-;-;6;1;-;-;-;-;-;-;-;-;-;-;-;-	49.9776	5.18476	0	0
																VIHDNFGIVEGLMTTVHAITATQK	5	2	1	378404908	N-Term(iTRAQ4plex); M13(Oxidation); K24(iTRAQ4plex)	2899.54	967.184	3	0.267261	-;-;-;-;-;2;-;-;-;-;-;-;-;-;-;-;-;-		6.44127	0	0
																LISWYDNEFGYSNR	19	2	1	378404908	N-Term(iTRAQ4plex)	1907.9	954.455	2	0.631704	-;1;-;1;5;2;-;1;-;-;-;-;-;-;-;-;3;6	20.1619	4.81102	0	0
																VIISAPSADAPMFVMGVNHEK	2	2	1	378404908	N-Term(iTRAQ4plex); M12(Oxidation); K21(iTRAQ4plex)	2517.31	839.773	3	0.350068	-;-;1;1;-;-;-;-;-;-;-;-;-;-;-;-;-;-	28.9386	7.03884	0	0
																VIISAPSADAPMFVMGVNHEK	3	2	1	378404908	N-Term(iTRAQ4plex); M12(Oxidation); M15(Oxidation); K21(iTRAQ4plex)	2533.3	845.106	3	0.428817	-;-;2;1;-;-;-;-;-;-;-;-;-;-;-;-;-;-	16.3621	6.50148	0	0
																RVIISAPSADAPMFVMGVNHEK	2	2	1	378404908	N-Term(iTRAQ4plex); K22(iTRAQ4plex)	2657.39	665.104	4	0.953538	-;-;-;-;-;-;1;-;-;-;-;-;-;-;-;-;-;-		6.62849	0	1
																WGDAGAEYVVESTGVFTTMEK	184	2	1	378404908	N-Term(iTRAQ4plex); K21(iTRAQ4plex)	2565.25	855.756	3	0.751606	-;4;2;26;18;5;-;1;-;-;-;-;-;-;-;-;65;45	43.3556	6.42679	0	0
																GALQNIIPASTGAAK	3	2	1	378404908	N-Term(iTRAQ4plex); K15(iTRAQ4plex)	1699.99	850.501	2	0.623034	-;1;-;-;-;-;-;-;-;-;-;-;-;-;-;-;-;2	9.73883	4.85827	0	0
																VPTANVSVVDLTCR	26	2	1	378404908	N-Term(iTRAQ4plex); C13(Methylthio)	1663.86	832.435	2	0.512889	-;-;-;-;-;1;-;-;-;-;-;-;-;-;-;4;20;-	6.96155	4.46258	0	0
																LVINGNPITIFQER	3	2	1	378404908	N-Term(iTRAQ4plex)	1758.01	879.507	2	0.521171	-;-;-;-;-;-;-;-;-;-;-;-;-;-;-;-;3;-		4.87373	0	0
																GILGYTEHQVVSSDFNSDTHSSTFDAGAGIALNDHFVK	1	2	1	378404908	N-Term(iTRAQ4plex); K38(iTRAQ4plex)	4325.06	1082.02	4				3.80868	0	0
68299799	NP_777555.1	PCP2	126006	Purkinje cell protein 2 homolog	61.76	2	4	4	14	0.428283	1;1;-;-;-;-;-;-;-;-;1;1;-;-;5;2;-;-	61.9779	136	14.5378	4.81787	TEEGSGPCAEAGSPDQEGFFNLLSHVQGDR	2	1	1	68299799	N-Term(iTRAQ4plex); C8(Methylthio)	3324.46	1108.83	3	0.0900252	-;1;-;-;-;-;-;-;-;-;-;-;-;-;-;-;-;-		9.29222	0	0
																NSSPQPPTQAP	3	2	1	68299799	N-Term(iTRAQ4plex)	1267.64	634.323	2	0.384786	1;-;-;-;-;-;-;-;-;-;1;1;-;-;-;-;-;-	28.1864	2.91862	0	0
																SQSDPTPEMDSLMDMLASTQGR	2	2	1	68299799	N-Term(iTRAQ4plex)	2541.14	847.719	3				5.12298	0	0
																AGTLSPQPLLTPQDPTALGFR	7	2	1	68299799	N-Term(iTRAQ4plex)	2324.29	775.433	3	0.662658	-;-;-;-;-;-;-;-;-;-;-;-;-;-;5;2;-;-	47.4365	5.67536	0	0
5803225	NP_006752.1	YWHAE	7531	14-3-3 protein epsilon	61.57	2	12	14	59	0.970392	2;4;7;11;2;2;1;-;-;-;2;1;-;-;-;-;8;8	11.9234	255	29.1554	4.7417	DSTLIMQLLR	4	7	6	21735625;4507951;21464101;4507949;5803225;5803227	N-Term(iTRAQ4plex)	1333.76	667.385	2				4.39104	0	0
																YLAEFATGNDR	1	1	1	5803225	N-Term(iTRAQ4plex)	1400.69	700.85	2	0.89639	-;-;-;-;-;-;-;-;-;-;-;-;-;-;-;-;1;-		3.53112	0	0
																QMVETELK	1	1	1	5803225	N-Term(iTRAQ4plex); K8(iTRAQ4plex)	1265.7	633.353	2	1.42778	-;-;1;-;-;-;-;-;-;-;-;-;-;-;-;-;-;-		2.95094	0	0
																EALQDVEDENQ	5	1	1	5803225	N-Term(iTRAQ4plex)	1433.66	717.332	2	0.968563	2;-;-;-;-;-;-;-;-;-;2;1;-;-;-;-;-;-	11.2843	2.78726	0	0
																YDEMVESMK	3	1	1	5803225	N-Term(iTRAQ4plex); K9(iTRAQ4plex)	1419.68	710.343	2	1.3655	-;1;1;-;-;1;-;-;-;-;-;-;-;-;-;-;-;-	10.4831	3.8799	0	0
																NLLSVAYK	5	7	6	21735625;4507951;21464101;4507949;5803225;5803227	N-Term(iTRAQ4plex); K8(iTRAQ4plex)	1195.72	598.366	2				3.54589	0	0
																AASDIAMTELPPTHPIR	10	1	1	5803225	N-Term(iTRAQ4plex)	1964.03	982.519	2	0.88108	-;-;3;6;1;-;-;-;-;-;-;-;-;-;-;-;-;-	10.7363	5.91899	0	0
																DNLTLWTSDMQGDGEEQNK	3	1	1	5803225	N-Term(iTRAQ4plex); K19(iTRAQ4plex)	2469.14	823.719	3	1.32247	-;-;-;-;-;-;-;-;-;-;-;-;-;-;-;-;-;3		5.05524	0	0
																AASDIAMTELPPTHPIR	1	1	1	5803225	N-Term(iTRAQ4plex); M7(Oxidation)	1980.03	660.682	3	0.892998	-;-;-;1;-;-;-;-;-;-;-;-;-;-;-;-;-;-		4.38494	0	0
																IISSIEQK	1	1	1	5803225	N-Term(iTRAQ4plex); K8(iTRAQ4plex)	1205.73	603.37	2	0.850952	-;-;-;1;-;-;-;-;-;-;-;-;-;-;-;-;-;-		3.0986	0	0
																KEAAENSLVAYK	1	1	1	5803225	N-Term(iTRAQ4plex); K1(iTRAQ4plex); K12(iTRAQ4plex)	1754.97	585.663	3	1.00996	-;-;-;-;-;-;1;-;-;-;-;-;-;-;-;-;-;-		4.48276	0	1
																VAGMDVELTVEER	4	1	1	5803225	N-Term(iTRAQ4plex)	1591.81	796.41	2	0.923581	-;-;-;-;-;-;-;-;-;-;-;-;-;-;-;-;4;-		4.55665	0	0
																LICCDILDVLDK	5	1	1	5803225	N-Term(iTRAQ4plex); C3(Methylthio); C4(Methylthio); K12(iTRAQ4plex)	1742.89	871.947	2	0.810614	-;1;1;1;-;-;-;-;-;-;-;-;-;-;-;-;1;1	10.4637	5.43353	0	0
																AAFDDAIAELDTLSEESYK	10	1	1	5803225	N-Term(iTRAQ4plex); K19(iTRAQ4plex)	2376.17	1188.59	2	1.12261	-;-;-;2;1;1;-;-;-;-;-;-;-;-;-;-;1;4	26.7665	5.96307	0	0
																DSTLIMQLLR	1	7	6	21735625;4507951;21464101;4507949;5803225;5803227	N-Term(iTRAQ4plex); M6(Oxidation)	1349.76	675.383	2				2.8249	0	0
																EAAENSLVAYK	3	1	1	5803225	N-Term(iTRAQ4plex); K11(iTRAQ4plex)	1482.81	741.906	2	0.838588	-;2;1;-;-;-;-;-;-;-;-;-;-;-;-;-;-;-	4.46104	5.30762	0	0
																VAGMDVELTVEER	1	1	1	5803225	N-Term(iTRAQ4plex); M4(Oxidation)	1607.81	804.407	2	0.935372	-;-;-;-;-;-;-;-;-;-;-;-;-;-;-;-;1;-		3.32592	0	0
21735621	NP_005909.2	MDH2	4191	malate dehydrogenase, mitochondrial	61.54	3	16	16	42	0.524615	-;6;2;-;5;3;-;2;-;1;-;-;-;-;-;1;11;9	20.5705	338	35.4807	8.67529	FVFSLVDAMNGK	2	3	1	21735621	N-Term(iTRAQ4plex); K12(iTRAQ4plex)	1615.88	808.442	2	0.405576	-;-;-;-;-;-;-;-;-;-;-;-;-;-;-;-;-;2		5.09634	0	0
																AGAGSATLSMAYAGAR	4	3	1	21735621	N-Term(iTRAQ4plex)	1598.81	799.908	2	0.570684	-;-;-;-;-;-;-;-;-;-;-;-;-;-;-;-;2;1	23.5442	6.40526	0	0
																GYLGPEQLPDCLK	3	2	1	21735621	N-Term(iTRAQ4plex); C11(Methylthio); K13(iTRAQ4plex)	1766.91	883.957	2	0.697706	-;-;-;-;1;-;-;-;-;-;-;-;-;-;-;-;-;2	23.7526	4.80229	0	0
																IQEAGTEVVK	1	3	1	21735621	N-Term(iTRAQ4plex); K10(iTRAQ4plex)	1361.79	681.4	2	0.466791	-;1;-;-;-;-;-;-;-;-;-;-;-;-;-;-;-;-		4.40553	0	0
																TIIPLISQCTPK	1	3	1	21735621	N-Term(iTRAQ4plex); C9(Methylthio); K12(iTRAQ4plex)	1647.94	824.471	2	0.55874	-;-;-;-;-;-;-;-;-;-;-;-;-;-;-;-;-;1		4.14483	0	0
																HGVYNPNK	1	2	1	21735621	N-Term(iTRAQ4plex); K8(iTRAQ4plex)	1216.68	406.232	3	0.795532	-;-;-;-;-;-;-;-;-;1;-;-;-;-;-;-;-;-		2.93769	0	0
																IFGVTTLDIVR	2	2	1	21735621	N-Term(iTRAQ4plex)	1377.82	689.414	2	0.454377	-;-;-;-;-;-;-;-;-;-;-;-;-;-;-;-;2;-		3.83139	0	0
																GCDVVVIPAGVPR	2	2	1	21735621	N-Term(iTRAQ4plex); C2(Methylthio)	1471.79	736.396	2	0.496963	-;-;-;-;-;-;-;-;-;-;-;-;-;-;-;1;1;-	22.7333	4.09293	0	0
																MISDAIPELK	2	3	1	21735621	N-Term(iTRAQ4plex); K10(iTRAQ4plex)	1404.81	702.907	2	0.56464	-;1;-;-;-;-;-;-;-;-;-;-;-;-;-;-;-;1	16.1232	3.58853	0	0
																SQETECTYFSTPLLLGK	4	3	1	21735621	N-Term(iTRAQ4plex); C6(Methylthio); K17(iTRAQ4plex)	2251.12	1126.06	2	0.547715	-;-;-;-;-;-;-;-;-;-;-;-;-;-;-;-;2;2	0.698119	5.57675	0	0
																LTLYDIAHTPGVAADLSHIETK	9	2	1	21735621	N-Term(iTRAQ4plex); K22(iTRAQ4plex)	2653.44	885.153	3	0.503954	-;-;-;-;4;2;-;2;-;-;-;-;-;-;-;-;-;-	2.77123	8.66046	0	0
																VNVPVIGGHAGK	1	3	1	21735621	N-Term(iTRAQ4plex); K12(iTRAQ4plex)	1435.85	479.29	3	0.67473	-;-;-;-;-;1;-;-;-;-;-;-;-;-;-;-;-;-		4.1833	0	0
																AGAGSATLSMAYAGAR	1	3	1	21735621	N-Term(iTRAQ4plex); M10(Oxidation)	1614.8	807.906	2	0.469752	-;-;-;-;-;-;-;-;-;-;-;-;-;-;-;-;1;-		3.89032	0	0
																VDFPQDQLTALTGR	1	3	1	21735621	N-Term(iTRAQ4plex)	1704.91	852.956	2	0.418397	-;-;-;-;-;-;-;-;-;-;-;-;-;-;-;-;1;-		4.13785	0	0
																EGVVECSFVK	4	3	1	21735621	N-Term(iTRAQ4plex); C6(Methylthio); K10(iTRAQ4plex)	1430.73	715.867	2	0.506008	-;4;-;-;-;-;-;-;-;-;-;-;-;-;-;-;-;-		4.01603	0	0
																ANTFVAELK	2	2	1	21735621	N-Term(iTRAQ4plex); K9(iTRAQ4plex)	1280.74	640.874	2	0.470348	-;-;2;-;-;-;-;-;-;-;-;-;-;-;-;-;-;-		4.06844	0	0
																VAVLGASGGIGQPLSLLLK	2	2	1	21735621	N-Term(iTRAQ4plex); K19(iTRAQ4plex)	2081.29	1041.15	2	0.48649	-;-;-;-;-;-;-;-;-;-;-;-;-;-;-;-;2;-		5.60306	0	0
4504183	NP_000843.1	GSTP1	2950	glutathione S-transferase P	60.95	1	11	11	55	1.16447	-;2;2;5;7;6;-;2;-;-;-;-;-;-;-;9;9;8	27.4579	210	23.341	5.64307	DQQEAALVDMVNDGVEDLR	9	1	1	4504183	N-Term(iTRAQ4plex)	2261.08	1131.04	2	1.02019	-;-;-;-;-;-;-;-;-;-;-;-;-;-;-;3;4;-	4.05194	5.7745	0	0
																ASCLYGQLPK	5	1	1	4504183	N-Term(iTRAQ4plex); C3(Methylthio); K10(iTRAQ4plex)	1413.75	707.377	2	1.31201	-;1;2;-;1;1;-;-;-;-;-;-;-;-;-;-;-;-	14.1339	4.07218	0	0
																ALPGQLKPFETLLSQNQGGK	8	1	1	4504183	N-Term(iTRAQ4plex); K7(iTRAQ4plex); K20(iTRAQ4plex)	2558.47	853.495	3	1.14799	-;-;-;2;3;2;-;-;-;-;-;-;-;-;-;-;-;-	4.69013	6.40866	0	0
																EEVVTVETWQEGSLK	6	1	1	4504183	N-Term(iTRAQ4plex); K15(iTRAQ4plex)	2022.06	1011.53	2	1.05083	-;-;-;-;-;-;-;-;-;-;-;-;-;-;-;-;-;6		5.09775	0	0
																MLLADQGQSWKEEVVTVETWQEGSLK	1	1	1	4504183	N-Term(iTRAQ4plex); K11(iTRAQ4plex); K26(iTRAQ4plex)	3423.78	856.701	4				3.47228	0	1
																DQQEAALVDMVNDGVEDLR	2	1	1	4504183	N-Term(iTRAQ4plex); M10(Oxidation)	2277.07	759.696	3	0.754151	-;-;-;-;-;-;-;-;-;-;-;-;-;-;-;-;1;-		4.63863	0	0
																MLLADQGQSWK	1	1	1	4504183	N-Term(iTRAQ4plex); K11(iTRAQ4plex)	1564.85	782.926	2	0.975484	-;1;-;-;-;-;-;-;-;-;-;-;-;-;-;-;-;-		4.87098	0	0
																YISLIYTNYEAGKDDYVK	10	1	1	4504183	N-Term(iTRAQ4plex); K13(iTRAQ4plex); K18(iTRAQ4plex)	2587.37	863.128	3	1.20958	-;-;-;3;3;2;-;2;-;-;-;-;-;-;-;-;-;-	43.3302	6.57047	0	1
																MPPYTVVYFPVR	1	1	1	4504183	N-Term(iTRAQ4plex)	1612.87	806.937	2	0.784607	-;-;-;-;-;-;-;-;-;-;-;-;-;-;-;1;-;-		2.51147	0	0
																FQDGDLTLYQSNTILR	9	1	1	4504183	N-Term(iTRAQ4plex)	2028.05	1014.53	2	0.952227	-;-;-;-;-;-;-;-;-;-;-;-;-;-;-;5;4;-	4.21929	5.28972	0	0
																YISLIYTNYEAGK	2	1	1	4504183	N-Term(iTRAQ4plex); K13(iTRAQ4plex)	1823.01	912.011	2	1.39443	-;-;-;-;-;-;-;-;-;-;-;-;-;-;-;-;-;2		5.15364	0	0
																TLGLYGK	1	1	1	4504183	N-Term(iTRAQ4plex); K7(iTRAQ4plex)	1039.63	520.32	2	1.35662	-;-;-;-;-;1;-;-;-;-;-;-;-;-;-;-;-;-		2.70527	0	0
32189394	NP_001677.2	ATP5B	506	ATP synthase subunit beta, mitochondrial	60.87	1	20	20	147	0.543353	-;3;14;15;8;6;1;4;1;-;-;-;-;-;20;9;28;9	33.4252	529	56.5246	5.40186	EGNDLYHEMIESGVINLK	10	1	1	32189394	N-Term(iTRAQ4plex); K18(iTRAQ4plex)	2349.19	1175.1	2	0.532451	-;-;-;1;2;1;-;3;-;-;-;-;-;-;-;-;-;-	36.6478	5.62381	0	0
																TIAMDGTEGLVR	1	1	1	32189394	N-Term(iTRAQ4plex); M4(Oxidation)	1422.74	711.873	2	0.421206	-;-;-;-;-;-;-;-;-;-;-;-;-;-;-;-;1;-		3.12097	0	0
																TIAMDGTEGLVR	1	1	1	32189394	N-Term(iTRAQ4plex)	1406.74	703.875	2	0.290047	-;-;-;-;-;-;-;-;-;-;-;-;-;-;-;-;1;-		3.98626	0	0
																GFQQILAGEYDHLPEQAFYMVGPIEEAVAK	5	1	1	32189394	N-Term(iTRAQ4plex); K30(iTRAQ4plex)	3638.85	1213.62	3				7.535	0	0
																VALTGLTVAEYFR	5	1	1	32189394	N-Term(iTRAQ4plex)	1583.89	792.45	2	0.365356	-;-;-;-;-;-;-;-;-;-;-;-;-;-;-;-;5;-		5.10363	0	0
																IMNVIGEPIDER	2	1	1	32189394	N-Term(iTRAQ4plex)	1529.81	765.408	2	0.478249	-;-;-;-;-;-;-;-;-;-;-;-;-;-;-;-;1;1	8.91041	4.04497	0	0
																VVDLLAPYAK	2	1	1	32189394	N-Term(iTRAQ4plex); K10(iTRAQ4plex)	1376.84	688.925	2	0.571987	-;1;-;-;-;-;-;-;-;-;-;-;-;-;-;-;-;1	4.7777	4.03732	0	0
																FLSQPFQVAEVFTGHMGK	1	1	1	32189394	N-Term(iTRAQ4plex); M16(Oxidation); K18(iTRAQ4plex)	2327.22	776.41	3	0.45904	-;-;-;1;-;-;-;-;-;-;-;-;-;-;-;-;-;-		6.98317	0	0
																IPSAVGYQPTLATDMGTMQER	13	1	1	32189394	N-Term(iTRAQ4plex); M18(Oxidation)	2426.18	809.4	3	0.649431	-;-;-;-;-;-;-;-;-;-;-;-;-;-;7;2;-;-	63.9226	6.2138	0	0
																DQEGQDVLLFIDNIFR	15	1	1	32189394	N-Term(iTRAQ4plex)	2066.07	1033.54	2	0.44252	-;-;-;-;-;-;-;-;-;-;-;-;-;-;-;1;7;1	9.70664	5.88644	0	0
																VLDSGAPIK	1	1	1	32189394	N-Term(iTRAQ4plex); K9(iTRAQ4plex)	1187.72	594.365	2	0.65696	-;-;1;-;-;-;-;-;-;-;-;-;-;-;-;-;-;-		2.94177	0	0
																FTQAGSEVSALLGR	4	1	1	32189394	N-Term(iTRAQ4plex)	1579.86	790.431	2	0.33696	-;-;-;-;-;-;-;-;-;-;-;-;-;-;-;2;2;-	2.25767	5.12355	0	0
																IPSAVGYQPTLATDMGTMQER	14	1	1	32189394	N-Term(iTRAQ4plex)	2410.19	804.067	3	0.615012	-;-;1;-;-;-;-;-;-;-;-;-;-;-;7;2;1;-	35.4604	5.91165	0	0
																QFAPIHAEAPEFMEMSVEQEILVTGIK	6	1	1	32189394	N-Term(iTRAQ4plex); K27(iTRAQ4plex)	3332.71	1111.58	3	0.927861	-;-;3;-;-;-;-;-;-;-;-;-;-;-;-;-;-;-		6.84481	0	0
																LVLEVAQHLGESTVR	11	1	1	32189394	N-Term(iTRAQ4plex)	1795.02	898.012	2	0.46332	-;-;5;3;2;1;-;-;-;-;-;-;-;-;-;-;-;-	17.5301	5.42674	0	0
																IPSAVGYQPTLATDMGTMQER	3	1	1	32189394	N-Term(iTRAQ4plex); M15(Oxidation); M18(Oxidation)	2442.18	814.731	3	0.381598	-;-;-;-;-;-;-;-;-;-;-;-;-;-;3;-;-;-		6.91709	0	0
																VALVYGQMNEPPGAR	4	1	1	32189394	N-Term(iTRAQ4plex)	1745.91	873.461	2	0.420803	-;-;-;1;-;-;-;-;-;-;-;-;-;-;-;-;3;-	13.4108	4.74708	0	0
																IMDPNIVGSEHYDVAR	4	1	1	32189394	N-Term(iTRAQ4plex)	1959.95	653.988	3	0.643431	-;-;-;2;-;-;1;1;-;-;-;-;-;-;-;-;-;-	41.6221	6.26507	0	0
																AIAELGIYPAVDPLDSTSR	8	1	1	32189394	N-Term(iTRAQ4plex)	2132.13	1066.57	2	0.420285	-;-;-;-;-;-;-;-;-;-;-;-;-;-;3;2;1;-	6.39497	5.27851	0	0
																IGLFGGAGVGK	3	1	1	32189394	N-Term(iTRAQ4plex); K11(iTRAQ4plex)	1263.77	632.387	2	0.378692	-;1;2;-;-;-;-;-;-;-;-;-;-;-;-;-;-;-	16.4657	3.85991	0	0
																IMDPNIVGSEHYDVAR	2	1	1	32189394	N-Term(iTRAQ4plex); M2(Oxidation)	1975.96	659.326	3	0.684771	-;-;-;2;-;-;-;-;-;-;-;-;-;-;-;-;-;-		4.88219	0	0
																FLSQPFQVAEVFTGHMGK	8	1	1	32189394	N-Term(iTRAQ4plex); K18(iTRAQ4plex)	2311.22	771.08	3	0.545998	-;-;-;5;1;1;-;-;-;-;-;-;-;-;-;-;-;-	46.7348	8.21893	0	0
																AHGGYSVFAGVGER	5	1	1	32189394	N-Term(iTRAQ4plex)	1550.77	517.596	3	0.683106	-;-;-;-;2;2;-;-;1;-;-;-;-;-;-;-;-;-	42.9809	3.65907	0	0
																SLQDIIAILGMDELSEEDK	5	1	1	32189394	N-Term(iTRAQ4plex); K19(iTRAQ4plex)	2407.26	1204.13	2	0.468325	-;-;-;-;-;-;-;-;-;-;-;-;-;-;-;-;4;1	32.5919	5.61655	0	0
																TVLIMELINNVAK	14	1	1	32189394	N-Term(iTRAQ4plex); K13(iTRAQ4plex)	1746.05	873.527	2	0.485062	-;1;2;-;1;1;-;-;-;-;-;-;-;-;-;-;2;5	15.6714	4.73621	0	0
30795231	NP_006308.3	BASP1	10409	brain acid soluble protein 1	60.79	1	9	9	12	0.280912	-;4;1;3;-;1;1;-;-;-;-;-;-;-;-;-;-;1	20.6922	227	22.68	4.62744	ESEPQAAAEPAEAK	2	1	1	30795231	N-Term(iTRAQ4plex); K14(iTRAQ4plex)	1715.87	858.439	2	0.331988	-;1;-;-;-;-;-;-;-;-;-;-;-;-;-;-;-;1	11.9337	3.78186	0	0
																EKPDQDAEGK	1	1	1	30795231	N-Term(iTRAQ4plex); K2(iTRAQ4plex); K10(iTRAQ4plex)	1548.83	774.917	2	0.218312	-;-;-;-;-;-;1;-;-;-;-;-;-;-;-;-;-;-		3.23876	0	0
																AQGPAASAEEPKPVEAPAANSDQTVTVK	1	1	1	30795231	N-Term(iTRAQ4plex); K12(iTRAQ4plex); K28(iTRAQ4plex)	3195.69	1065.9	3	0.331178	-;-;-;1;-;-;-;-;-;-;-;-;-;-;-;-;-;-		5.43371	0	0
																AEPPKAPEQEQAAPGPAAGGEAPK	1	1	1	30795231	N-Term(iTRAQ4plex); K5(iTRAQ4plex); K24(iTRAQ4plex)	2730.45	910.821	3	0.128082	-;-;-;1;-;-;-;-;-;-;-;-;-;-;-;-;-;-		5.16473	0	1
																KTEAPAAPAAQETK	1	1	1	30795231	N-Term(iTRAQ4plex); K1(iTRAQ4plex); K14(iTRAQ4plex)	1845.06	615.692	3				3.5996	0	1
																ETPAATEAPSSTPK	1	1	1	30795231	N-Term(iTRAQ4plex); K14(iTRAQ4plex)	1674.88	837.944	2	0.393009	-;1;-;-;-;-;-;-;-;-;-;-;-;-;-;-;-;-		3.98713	0	0
																AEPEKTEGAAEAK	1	1	1	30795231	N-Term(iTRAQ4plex); K5(iTRAQ4plex); K13(iTRAQ4plex)	1762.96	588.324	3	0.197265	-;-;-;-;-;1;-;-;-;-;-;-;-;-;-;-;-;-		3.07679	0	1
																GYNVNDEK	1	1	1	30795231	N-Term(iTRAQ4plex); K8(iTRAQ4plex)	1226.62	613.814	2	0.385489	-;-;-;1;-;-;-;-;-;-;-;-;-;-;-;-;-;-		2.75171	0	0
																AEGAATEEEGTPK	3	1	1	30795231	N-Term(iTRAQ4plex); K13(iTRAQ4plex)	1577.79	789.4	2	0.277282	-;2;1;-;-;-;-;-;-;-;-;-;-;-;-;-;-;-	14.6187	5.27286	0	0
5174735	NP_006079.1	TUBB4B	10383	tubulin beta-4B chain	60.67	1	1	22	247	0.566695	-;1;3;1;-;1;-;-;-;-;-;-;-;-;-;-;-;-	22.756	445	49.799	4.89404	TAVCDIPPR	4	9	5	29788785;5174735;29788768;21361322;4507729	N-Term(iTRAQ4plex); C4(Methylthio)	1161.59	581.297	2				3.1041	0	0
																GHYTEGAELVDSVLDVVR	29	6	5	29788785;5174735;29788768;50592996;4507729	N-Term(iTRAQ4plex)	2103.08	1052.04	2				6.15775	0	0
																NSSYFVEWIPNNVK	12	11	7	29788785;5174735;14210536;29788768;50592996;21361322;4507729	N-Term(iTRAQ4plex); K14(iTRAQ4plex)	1985.03	993.017	2				4.81541	0	0
																EVDEQMLNVQNK	6	4	4	29788785;5174735;29788768;4507729	N-Term(iTRAQ4plex); K12(iTRAQ4plex)	1734.89	867.95	2				5.84818	0	0
																ALTVPELTQQMFDAK	1	7	3	5174735;50592996;21361322	N-Term(iTRAQ4plex); M11(Oxidation); K15(iTRAQ4plex)	1996.06	666.026	3				3.74045	0	0
																AVLVDLEPGTMDSVR	2	5	2	5174735;21361322	N-Term(iTRAQ4plex); M11(Oxidation)	1761.92	881.462	2				3.2053	0	0
																MSATFIGNSTAIQELFK	3	3	3	5174735;29788768;4507729	N-Term(iTRAQ4plex); M1(Oxidation); K17(iTRAQ4plex)	2162.13	1081.57	2				5.19637	0	0
																ISEQFTAMFR	16	10	6	29788785;5174735;29788768;50592996;21361322;4507729	N-Term(iTRAQ4plex)	1373.7	687.354	2				4.05535	0	0
																INVYYNEATGGK	6	1	1	5174735	N-Term(iTRAQ4plex); K12(iTRAQ4plex)	1616.86	808.933	2	0.566695	-;1;3;1;-;1;-;-;-;-;-;-;-;-;-;-;-;-	22.756	4.88341	0	0
																AVLVDLEPGTMDSVR	8	5	2	5174735;21361322	N-Term(iTRAQ4plex)	1745.92	873.465	2				4.55668	0	0
																ALTVPELTQQMFDAK	9	7	3	5174735;50592996;21361322	N-Term(iTRAQ4plex); K15(iTRAQ4plex)	1980.07	660.694	3				4.52682	0	0
																MSATFIGNSTAIQELFKR	1	3	3	5174735;29788768;4507729	N-Term(iTRAQ4plex); K17(iTRAQ4plex)	2302.24	768.084	3				7.37038	0	1
																MSMKEVDEQMLNVQNK	2	4	4	29788785;5174735;29788768;4507729	N-Term(iTRAQ4plex); K4(iTRAQ4plex); K16(iTRAQ4plex)	2356.18	786.066	3				4.30821	0	1
																ISEQFTAMFR	3	10	6	29788785;5174735;29788768;50592996;21361322;4507729	N-Term(iTRAQ4plex); M8(Oxidation)	1389.69	695.35	2				2.8883	0	0
																MSATFIGNSTAIQELFK	22	3	3	5174735;29788768;4507729	N-Term(iTRAQ4plex); K17(iTRAQ4plex)	2146.15	1073.58	2				7.06934	0	0
																LTTPTYGDLNHLVSATMSGVTTCLR	33	8	5	29788785;5174735;29788768;21361322;4507729	N-Term(iTRAQ4plex); C23(Methylthio)	2841.4	947.805	3				5.48986	0	0
																SGPFGQIFRPDNFVFGQSGAGNNWAK	16	8	5	29788785;5174735;29788768;21361322;4507729	N-Term(iTRAQ4plex); K26(iTRAQ4plex)	3086.55	1029.52	3				6.02505	0	0
																EVDEQMLNVQNK	2	4	4	29788785;5174735;29788768;4507729	N-Term(iTRAQ4plex); M6(Oxidation); K12(iTRAQ4plex)	1750.9	584.303	3				4.43648	0	0
																EIVHIQAGQCGNQIGAK	7	4	6	29788785;29788768;50592996;4507729;5174735;21361322	N-Term(iTRAQ4plex); C10(Methylthio); K17(iTRAQ4plex)	2100.09	700.702	3				7.42391	0	0
																EAESCDCLQGFQLTHSLGGGTGSGMGTLLLSK	19	1	3	29788785;5174735;21361322	N-Term(iTRAQ4plex); C5(Methylthio); C7(Methylthio); K32(iTRAQ4plex)	3577.69	1193.23	3				11.272	0	0
																IMNTFSVVPSPK	5	8	4	29788785;5174735;50592996;21361322	N-Term(iTRAQ4plex); K12(iTRAQ4plex)	1607.91	804.457	2				4.4307	0	0
																LHFFMPGFAPLTSR	14	10	6	29788785;5174735;14210536;29788768;21361322;4507729	N-Term(iTRAQ4plex)	1764.93	588.983	3				5.68644	0	0
																KLAVNMVPFPR	2	13	7	29788785;5174735;14210536;29788768;50592996;21361322;4507729	N-Term(iTRAQ4plex); K1(iTRAQ4plex)	1559.93	520.647	3				4.09797	0	1
																IREEYPDR	2	6	4	29788785;5174735;29788768;4507729	N-Term(iTRAQ4plex)	1221.63	407.883	3				3.47525	0	1
																FWEVISDEHGIDPTGTYHGDSDLQLER	12	4	2	5174735;21361322	N-Term(iTRAQ4plex)	3260.51	1087.51	3				6.32435	0	0
																LTTPTYGDLNHLVSATMSGVTTCLR	10	8	5	29788785;5174735;29788768;21361322;4507729	N-Term(iTRAQ4plex); M17(Oxidation); C23(Methylthio)	2857.42	953.143	3				5.9998	0	0
																LAVNMVPFPR	3	13	7	29788785;5174735;14210536;29788768;50592996;21361322;4507729	N-Term(iTRAQ4plex)	1287.74	644.371	2				3.76484	0	0
																ISEQFTAMFRR	1	10	6	29788785;5174735;29788768;50592996;21361322;4507729	N-Term(iTRAQ4plex)	1529.8	510.605	3				2.90474	0	1
																FPGQLNADLR	4	13	7	29788785;5174735;14210536;29788768;50592996;21361322;4507729	N-Term(iTRAQ4plex)	1274.7	637.853	2				3.0232	0	0
																EAESCDCLQGFQLTHSLGGGTGSGMGTLLLSK	1	1	3	29788785;5174735;21361322	N-Term(iTRAQ4plex); C5(Methylthio); C7(Methylthio); M25(Oxidation); K32(iTRAQ4plex)	3593.67	1198.56	3				4.99943	0	0
																IMNTFSVVPSPK	2	8	4	29788785;5174735;50592996;21361322	N-Term(iTRAQ4plex); M2(Oxidation); K12(iTRAQ4plex)	1623.9	812.456	2				4.12618	0	0
																YLTVAAVFR	12	6	3	29788785;5174735;21361322	N-Term(iTRAQ4plex)	1183.69	592.351	2				3.15942	0	0
																LHFFMPGFAPLTSR	5	10	6	29788785;5174735;14210536;29788768;21361322;4507729	N-Term(iTRAQ4plex); M5(Oxidation)	1780.92	594.313	3				4.76387	0	0
4557871	NP_001054.1	TF	7018	serotransferrin	60.6	1	38	38	189	3.51617	-;17;9;8;14;19;15;17;8;4;-;-;-;-;-;5;19;45	31.9887	698	76.9996	7.12256	TAGWNIPMGLLYNK	11	1	1	4557871	N-Term(iTRAQ4plex); K14(iTRAQ4plex)	1866.01	622.676	3	3.26083	-;3;-;-;2;-;-;-;-;-;-;-;-;-;-;-;-;6	38.7141	4.28223	0	0
																MYLGYEYVTAIR	8	1	1	4557871	N-Term(iTRAQ4plex)	1622.84	811.923	2	1.98536	-;-;-;-;-;-;-;-;-;-;-;-;-;-;-;-;8;-		4.45494	0	0
																SCHTAVGR	1	1	1	4557871	N-Term(iTRAQ4plex); C2(Methylthio)	1020.49	510.747	2	1.57166	-;-;-;-;-;-;-;-;-;1;-;-;-;-;-;-;-;-		2.54992	0	0
																SASDLTWDNLK	2	1	1	4557871	N-Term(iTRAQ4plex); K11(iTRAQ4plex)	1537.81	769.411	2	2.97902	-;1;1;-;-;-;-;-;-;-;-;-;-;-;-;-;-;-	16.2423	4.76937	0	0
																ADRDQYELLCLDNTR	7	1	1	4557871	N-Term(iTRAQ4plex); C10(Methylthio)	2014.94	1007.97	2	2.46087	-;-;-;-;4;1;-;2;-;-;-;-;-;-;-;-;-;-	11.6352	5.21049	0	1
																HSTIFENLANK	8	1	1	4557871	N-Term(iTRAQ4plex); K11(iTRAQ4plex)	1561.83	781.42	2	4.00722	-;-;-;-;-;4;4;-;-;-;-;-;-;-;-;-;-;-	27.9702	4.5604	0	0
																KSASDLTWDNLK	3	1	1	4557871	N-Term(iTRAQ4plex); K1(iTRAQ4plex); K12(iTRAQ4plex)	1809.98	905.495	2	2.77971	-;-;-;-;-;1;2;-;-;-;-;-;-;-;-;-;-;-	63.697	4.99924	0	1
																KASYLDCIR	3	1	1	4557871	N-Term(iTRAQ4plex); K1(iTRAQ4plex); C7(Methylthio)	1402.73	468.247	3	2.34163	-;-;-;-;-;1;2;-;-;-;-;-;-;-;-;-;-;-	44.2782	4.16572	0	1
																SDNCEDTPEAGYFAVAVVK	8	1	1	4557871	N-Term(iTRAQ4plex); C4(Methylthio); K19(iTRAQ4plex)	2349.09	1175.05	2	2.59041	-;-;-;1;-;-;-;1;-;-;-;-;-;-;-;-;-;6	44.2251	5.46635	0	0
																SAGWNIPIGLLYCDLPEPR	10	1	1	4557871	N-Term(iTRAQ4plex); C13(Methylthio)	2304.17	768.727	3	4.21973	-;-;-;-;-;-;-;-;-;-;-;-;-;-;-;3;4;-	59.4364	4.90565	0	0
																HQTVPQNTGGK	2	1	1	4557871	N-Term(iTRAQ4plex); K11(iTRAQ4plex)	1454.8	485.604	3	4.72976	-;-;-;-;-;-;1;-;-;-;-;-;-;-;-;-;-;-		3.56807	0	0
																EFQLFSSPHGK	2	1	1	4557871	N-Term(iTRAQ4plex); K11(iTRAQ4plex)	1564.82	522.279	3	3.51691	-;-;-;-;-;2;-;-;-;-;-;-;-;-;-;-;-;-		4.42	0	0
																EDPQTFYYAVAVVK	9	1	1	4557871	N-Term(iTRAQ4plex); K14(iTRAQ4plex)	1918.02	959.513	2	2.09964	-;-;-;-;-;1;-;1;-;-;-;-;-;-;-;-;-;7	23.4395	5.65287	0	0
																DYELLCLDGTR	4	1	1	4557871	N-Term(iTRAQ4plex); C6(Methylthio)	1487.7	744.353	2	5.42256	-;-;-;-;-;-;-;-;-;-;-;-;-;-;-;2;2;-	13.7834	4.03802	0	0
																TAGWNIPMGLLYNK	1	1	1	4557871	N-Term(iTRAQ4plex); M8(Oxidation); K14(iTRAQ4plex)	1882.01	941.508	2	3.72744	-;-;-;-;-;-;-;-;-;-;-;-;-;-;-;-;-;1		2.67065	0	0
																WCAVSEHEATK	5	1	1	4557871	N-Term(iTRAQ4plex); C2(Methylthio); K11(iTRAQ4plex)	1594.76	797.883	2	3.75448	-;-;-;-;2;2;-;-;1;-;-;-;-;-;-;-;-;-	32.7167	4.57565	0	0
																CDEWSVNSVGK	2	1	1	4557871	N-Term(iTRAQ4plex); C1(Methylthio); K11(iTRAQ4plex)	1557.73	779.367	2	2.52788	-;1;1;-;-;-;-;-;-;-;-;-;-;-;-;-;-;-	40.3107	4.76819	0	0
																YLGEEYVK	3	1	1	4557871	N-Term(iTRAQ4plex); K8(iTRAQ4plex)	1288.71	644.857	2	4.33579	-;1;1;-;-;1;-;-;-;-;-;-;-;-;-;-;-;-	23.6767	3.53693	0	0
																DQYELLCLDNTR	1	1	1	4557871	N-Term(iTRAQ4plex); C7(Methylthio)	1672.78	836.894	2	2.59328	-;-;-;-;-;-;-;-;-;-;-;-;-;-;-;-;1;-		4.75459	0	0
																EGYYGYTGAFR	4	1	1	4557871	N-Term(iTRAQ4plex)	1427.67	714.339	2	3.76802	-;-;-;-;1;1;-;-;1;-;-;-;-;-;-;-;-;1	24.5885	4.06688	0	0
																DKEACVHK	1	1	1	4557871	N-Term(iTRAQ4plex); K2(iTRAQ4plex); C5(Methylthio); K8(iTRAQ4plex)	1407.73	469.916	3	1.30462	-;-;-;-;-;-;-;-;-;1;-;-;-;-;-;-;-;-		3.61067	0	1
																DGAGDVAFVK	3	1	1	4557871	N-Term(iTRAQ4plex); K10(iTRAQ4plex)	1266.7	633.852	2	3.96125	-;1;1;1;-;-;-;-;-;-;-;-;-;-;-;-;-;-	22.2983	3.8467	0	0
																NLNEKDYELLCLDGTR	2	1	1	4557871	N-Term(iTRAQ4plex); K5(iTRAQ4plex); C11(Methylthio)	2230.11	1115.56	2	3.44938	-;-;-;-;2;-;-;-;-;-;-;-;-;-;-;-;-;-		6.08293	0	1
																ASYLDCIR	2	1	1	4557871	N-Term(iTRAQ4plex); C6(Methylthio)	1130.54	565.776	2	4.3003	-;-;-;-;-;1;-;-;-;-;-;-;-;-;-;-;-;1	2.72212	3.04735	0	0
																DCHLAQVPSHTVVAR	11	1	1	4557871	N-Term(iTRAQ4plex); C2(Methylthio)	1822.89	456.478	4	2.85062	-;-;-;-;-;-;3;7;-;-;-;-;-;-;-;-;-;-	48.0738	6.04441	0	0
																KDSGFQMNQLR	3	1	1	4557871	N-Term(iTRAQ4plex); K1(iTRAQ4plex)	1611.83	537.948	3	3.29337	-;-;-;-;-;1;2;-;-;-;-;-;-;-;-;-;-;-	38.5996	3.92394	0	1
																KDSSLCK	1	1	1	4557871	N-Term(iTRAQ4plex); K1(iTRAQ4plex); C6(Methylthio); K7(iTRAQ4plex)	1258.68	420.232	3	2.55302	-;-;-;-;-;-;-;1;-;-;-;-;-;-;-;-;-;-		2.98076	0	1
																IECVSAETTEDCIAK	19	1	1	4557871	N-Term(iTRAQ4plex); C3(Methylthio); C12(Methylthio); K15(iTRAQ4plex)	1991.91	996.458	2	3.46797	-;1;2;-;-;1;-;2;-;-;-;-;-;-;-;-;-;13	20.9839	6.09257	0	0
																EDLIWELLNQAQEHFGK	10	1	1	4557871	N-Term(iTRAQ4plex); K17(iTRAQ4plex)	2358.24	786.751	3	5.97607	-;-;-;6;-;1;-;-;-;-;-;-;-;-;-;-;-;-	3.2598	6.86535	0	0
																IMNGEADAMSLDGGFVYIAGK	3	1	1	4557871	N-Term(iTRAQ4plex); K21(iTRAQ4plex)	2447.21	1224.11	2	3.06979	-;-;-;-;-;-;-;-;-;-;-;-;-;-;-;-;1;2	76.3026	5.67882	0	0
																LCMGSGLNLCEPNNK	1	1	1	4557871	N-Term(iTRAQ4plex); C2(Methylthio); M3(Oxidation); C10(Methylthio); K15(iTRAQ4plex)	1988.9	994.953	2	4.2801	-;1;-;-;-;-;-;-;-;-;-;-;-;-;-;-;-;-		5.0244	0	0
																GDVAFVK	1	1	1	4557871	N-Term(iTRAQ4plex); K7(iTRAQ4plex)	1023.61	512.307	2	1.27875	-;-;1;-;-;-;-;-;-;-;-;-;-;-;-;-;-;-		3.06008	0	0
																EGTCPEAPTDECKPVK	2	1	1	4557871	N-Term(iTRAQ4plex); C4(Methylthio); C12(Methylthio); K13(iTRAQ4plex); K16(iTRAQ4plex)	2228.04	1114.52	2	5.50202	-;-;-;-;2;-;-;-;-;-;-;-;-;-;-;-;-;-		6.11222	0	0
																FDEFFSEGCAPGSK	7	1	1	4557871	N-Term(iTRAQ4plex); C9(Methylthio); K14(iTRAQ4plex)	1854.83	927.918	2	3.40393	-;2;1;-;-;-;-;-;-;-;-;-;-;-;-;-;-;4	30.6254	5.34604	0	0
																DSAHGFLK	1	1	1	4557871	N-Term(iTRAQ4plex); K8(iTRAQ4plex)	1162.64	581.825	2	4.17366	-;-;-;-;-;-;1;-;-;-;-;-;-;-;-;-;-;-		3.15817	0	0
																CSTSSLLEACTFR	8	1	1	4557871	N-Term(iTRAQ4plex); C1(Methylthio); C10(Methylthio)	1653.72	827.364	2	4.03595	-;1;1;-;1;1;-;-;-;-;-;-;-;-;-;-;3;-	23.5627	5.61101	0	0
																SVIPSDGPSVACVK	2	1	1	4557871	N-Term(iTRAQ4plex); C12(Methylthio); K14(iTRAQ4plex)	1692.89	846.948	2	2.89686	-;-;-;-;-;-;-;-;-;-;-;-;-;-;-;-;-;2		3.91825	0	0
																LCMGSGLNLCEPNNK	7	1	1	4557871	N-Term(iTRAQ4plex); C2(Methylthio); C10(Methylthio); K15(iTRAQ4plex)	1972.9	986.956	2	3.29913	-;5;-;-;-;-;-;-;-;-;-;-;-;-;-;-;-;2	75.5291	6.16235	0	0
																KPVDEYK	2	1	1	4557871	N-Term(iTRAQ4plex); K1(iTRAQ4plex); K7(iTRAQ4plex)	1310.76	437.591	3	3.1483	-;-;-;-;-;-;-;-;-;2;-;-;-;-;-;-;-;-		2.88774	0	0
																KPVEEYANCHLAR	9	1	1	4557871	N-Term(iTRAQ4plex); K1(iTRAQ4plex); C9(Methylthio)	1863.94	621.986	3	2.28108	-;-;-;-;-;-;-;3;6;-;-;-;-;-;-;-;-;-	14.3506	6.82517	0	0
5031635	NP_005498.1	CFL1	1072	cofilin-1	60.24	1	6	10	34	1.45471	-;2;1;-;1;10;-;-;-;-;-;-;-;-;-;-;5;3	15.1901	166	18.4907	8.08936	EILVGDVGQTVDDPYATFVK	5	1	1	5031635	N-Term(iTRAQ4plex); K20(iTRAQ4plex)	2454.3	818.772	3	1.58492	-;-;-;-;-;-;-;-;-;-;-;-;-;-;-;-;5;-		6.01597	0	0
																AVLFCLSEDK	3	1	1	5031635	N-Term(iTRAQ4plex); C5(Methylthio); K10(iTRAQ4plex)	1458.76	729.884	2	1.50572	-;2;1;-;-;-;-;-;-;-;-;-;-;-;-;-;-;-	1.1767	3.66836	0	0
																KEDLVFIFWAPESAPLK	7	3	2	5031635;343887344	N-Term(iTRAQ4plex); K1(iTRAQ4plex); K17(iTRAQ4plex)	2422.38	808.132	3				5.70724	0	1
																HELQANCYEEVK	7	1	1	5031635	N-Term(iTRAQ4plex); C7(Methylthio); K12(iTRAQ4plex)	1796.85	599.623	3	1.41949	-;-;-;-;-;7;-;-;-;-;-;-;-;-;-;-;-;-		5.54358	0	0
																LGGSAVISLEGKPL	3	1	1	5031635	N-Term(iTRAQ4plex); K12(iTRAQ4plex)	1628.98	814.994	2	1.68674	-;-;-;-;-;-;-;-;-;-;-;-;-;-;-;-;-;3		4.98389	0	0
																MIYASSK	1	5	3	5031635;58530848;343887344	N-Term(iTRAQ4plex); K7(iTRAQ4plex)	1087.6	544.305	2				2.78454	0	0
																YALYDATYETK	3	3	2	5031635;343887344	N-Term(iTRAQ4plex); K11(iTRAQ4plex)	1625.83	813.418	2				4.93511	0	0
																AVLFCLSEDKK	3	1	1	5031635	N-Term(iTRAQ4plex); C5(Methylthio); K10(iTRAQ4plex); K11(iTRAQ4plex)	1730.94	577.651	3	1.16526	-;-;-;-;1;2;-;-;-;-;-;-;-;-;-;-;-;-	14.0759	3.86105	0	1
																EDLVFIFWAPESAPLK	1	3	2	5031635;343887344	N-Term(iTRAQ4plex); K16(iTRAQ4plex)	2150.18	1075.59	2				4.27413	0	0
																MLPDKDCR	1	1	1	5031635	N-Term(iTRAQ4plex); K5(iTRAQ4plex); C7(Methylthio)	1311.65	656.327	2	1.4591	-;-;-;-;-;1;-;-;-;-;-;-;-;-;-;-;-;-		3.04345	0	1
6912394	NP_036334.1	GNG3	2785	guanine nucleotide-binding protein G(I)/G(S)/G(O) subunit gamma-3	60	1	2	2	2	0.510265	-;-;-;-;-;-;-;-;-;-;-;-;-;-;-;-;1;1	34.6287	75	8.29916	7.78174	GETPVNSTMSIGQAR	1	1	1	6912394	N-Term(iTRAQ4plex)	1691.85	846.429	2	0.635209	-;-;-;-;-;-;-;-;-;-;-;-;-;-;-;-;1;-		4.05647	0	0
																AAADLMTYCDAHACEDPLITPVPTSENPFR	1	1	1	6912394	N-Term(iTRAQ4plex); C9(Methylthio); C14(Methylthio)	3484.57	1162.19	3	0.38532	-;-;-;-;-;-;-;-;-;-;-;-;-;-;-;-;-;1		4.50183	0	0
4502205	NP_001651.1	ARF4	378	ADP-ribosylation factor 4	59.44	1	5	8	17	1.10532	-;-;2;-;-;-;-;-;-;-;-;-;-;-;-;-;2;2	18.1024	180	20.4977	7.13721	IQEVADELQK	2	1	1	4502205	N-Term(iTRAQ4plex); K10(iTRAQ4plex)	1460.82	730.911	2	1.33504	-;-;2;-;-;-;-;-;-;-;-;-;-;-;-;-;-;-		3.59826	0	0
																NICFTVWDVGGQDR	1	1	1	4502205	N-Term(iTRAQ4plex); C3(Methylthio)	1799.84	900.421	2	0.910072	-;-;-;-;-;-;-;-;-;-;-;-;-;-;-;-;1;-		3.60113	0	0
																HYFQNTQGLIFVVDSNDR	2	4	3	4502209;4502203;4502205	N-Term(iTRAQ4plex)	2297.14	766.383	3				5.10394	0	0
																QDLPNAMAISEMTDK	1	1	1	4502205	N-Term(iTRAQ4plex); K15(iTRAQ4plex)	1951.97	976.487	2	1.04452	-;-;-;-;-;-;-;-;-;-;-;-;-;-;-;-;-;1		5.62653	0	0
																LGEIVTTIPTIGFNVETVEYK	5	4	3	4502209;4502203;4502205	N-Term(iTRAQ4plex); K21(iTRAQ4plex)	2611.45	871.156	3				4.46583	0	0
																MLLVDELR	1	1	1	4502205	N-Term(iTRAQ4plex)	1132.65	566.829	2	1.03195	-;-;-;-;-;-;-;-;-;-;-;-;-;-;-;-;1;-		3.20875	0	0
																DAVLLLFANK	1	1	1	4502205	N-Term(iTRAQ4plex); K10(iTRAQ4plex)	1391.85	696.427	2	0.980157	-;-;-;-;-;-;-;-;-;-;-;-;-;-;-;-;-;1		3.85727	0	0
																ILMVGLDAAGK	4	4	3	4502209;4502203;4502205	N-Term(iTRAQ4plex); K11(iTRAQ4plex)	1375.82	688.416	2				4.5757	0	0
62414289	NP_003371.2	VIM	7431	vimentin	59.23	7	22	28	217	0.46251	-;9;9;8;7;16;1;6;-;-;-;-;-;-;-;18;81;29	39.1876	466	53.6191	5.12256	LGDLYEEEMR	1	1	1	62414289	N-Term(iTRAQ4plex); M9(Oxidation)	1414.66	707.835	2	0.317137	-;-;-;-;-;-;-;-;-;-;-;-;-;-;-;-;-;1		2.79431	0	0
																QQYESVAAK	1	1	1	62414289	N-Term(iTRAQ4plex); K9(iTRAQ4plex)	1311.72	656.362	2	0.27997	-;-;1;-;-;-;-;-;-;-;-;-;-;-;-;-;-;-		4.23852	0	0
																FADLSEAANR	2	1	1	62414289	N-Term(iTRAQ4plex)	1237.63	619.319	2	0.285931	-;-;-;-;-;-;-;-;-;-;-;-;-;-;-;-;1;1	1.06081	3.54576	0	0
																KVESLQEEIAFLK	18	1	1	62414289	N-Term(iTRAQ4plex); K1(iTRAQ4plex); K13(iTRAQ4plex)	1966.15	656.053	3	0.30483	-;-;-;-;-;15;-;2;-;-;-;-;-;-;-;-;-;-	0.716271	5.80222	0	1
																VELQELNDR	1	2	1	62414289	N-Term(iTRAQ4plex)	1259.67	630.339	2	0.331085	-;-;-;-;-;-;-;-;-;-;-;-;-;-;-;-;-;1		3.51711	0	0
																LGDLYEEEMR	3	1	1	62414289	N-Term(iTRAQ4plex)	1398.67	699.839	2	0.435014	-;-;-;-;1;-;-;-;-;-;-;-;-;-;-;-;1;1	50.5484	4.23943	0	0
																EEAENTLQSFR	2	1	1	62414289	N-Term(iTRAQ4plex)	1467.72	734.363	2	0.339995	-;-;-;-;-;-;-;-;-;-;-;-;-;-;-;-;1;1	18.6635	4.4334	0	0
																EYQDLLNVK	4	7	5	62414289;157738649;14249342;32483416;105990539	N-Term(iTRAQ4plex); K9(iTRAQ4plex)	1409.79	705.4	2				4.45279	0	0
																LQDEIQNMKEEMAR	2	1	1	62414289	N-Term(iTRAQ4plex); K9(iTRAQ4plex)	2023	1012.01	2	0.288913	-;-;-;-;2;-;-;-;-;-;-;-;-;-;-;-;-;-		4.46799	0	1
																RQVDQLTNDK	2	1	1	62414289	N-Term(iTRAQ4plex); K10(iTRAQ4plex)	1504.85	502.287	3	0.19946	-;-;-;-;-;-;-;2;-;-;-;-;-;-;-;-;-;-		3.7839	0	1
																VESLQEEIAFLK	6	1	1	62414289	N-Term(iTRAQ4plex); K12(iTRAQ4plex)	1693.97	847.487	2	0.538746	-;2;-;-;-;-;-;-;-;-;-;-;-;-;-;-;-;4	3.1386	5.80098	0	0
																ETNLDSLPLVDTHSK	7	1	1	62414289	N-Term(iTRAQ4plex); K15(iTRAQ4plex)	1957.04	653.02	3	0.93942	-;-;-;3;3;-;1;-;-;-;-;-;-;-;-;-;-;-	47.7839	5.41222	0	0
																NLQEAEEWYK	4	2	2	62414289;21264345	N-Term(iTRAQ4plex); K10(iTRAQ4plex)	1597.8	799.404	2				4.98079	0	0
																KLLEGEESR	1	6	2	62414289;21264345	N-Term(iTRAQ4plex); K1(iTRAQ4plex)	1348.77	674.887	2				3.08085	0	1
																FANYIDK	2	1	1	62414289	N-Term(iTRAQ4plex); K7(iTRAQ4plex)	1158.63	579.818	2	0.410484	-;-;-;1;-;1;-;-;-;-;-;-;-;-;-;-;-;-	35.1305	3.09306	0	0
																MALDIEIATYR	1	2	2	62414289;21264345	N-Term(iTRAQ4plex); M1(Oxidation)	1455.76	728.386	2				3.54945	0	0
																DGQVINETSQHHDDLE	6	1	1	62414289	N-Term(iTRAQ4plex)	1980.9	660.971	3	0.610405	-;-;1;3;1;-;-;1;-;-;-;-;-;-;-;-;-;-	22.6027	6.85707	0	0
																ISLPLPNFSSLNLR	7	1	1	62414289	N-Term(iTRAQ4plex)	1715	858.003	2	0.487675	-;-;1;-;-;-;-;-;-;-;-;-;-;-;-;3;3;-	13.8737	4.34903	0	0
																DNLAEDIMR	2	1	1	62414289	N-Term(iTRAQ4plex)	1220.61	610.806	2	0.465271	-;-;-;-;-;-;-;-;-;-;-;-;-;-;-;-;1;1	54.2483	3.67857	0	0
																QVQSLTCEVDALK	9	1	1	62414289	N-Term(iTRAQ4plex); C7(Methylthio); K13(iTRAQ4plex)	1767.93	884.467	2	0.368123	-;1;-;-;-;-;-;-;-;-;-;-;-;-;-;-;-;8	2.65702	6.0617	0	0
																SLYASSPGGVYATR	1	1	1	62414289	N-Term(iTRAQ4plex)	1572.81	786.911	2	0.71699	-;-;-;-;-;-;-;-;-;-;-;-;-;-;-;-;1;-		4.13105	0	0
																LQEEMLQR	1	1	1	62414289	N-Term(iTRAQ4plex)	1190.63	595.819	2	0.361548	-;-;-;-;-;-;-;-;-;-;-;-;-;-;-;-;-;1		2.6065	0	0
																EMEENFAVEAANYQDTIGR	4	1	1	62414289	N-Term(iTRAQ4plex); M2(Oxidation)	2347.06	1174.03	2	0.321804	-;-;-;-;-;-;-;-;-;-;-;-;-;-;-;1;2;-	32.5772	6.14787	0	0
																MALDIEIATYR	12	2	2	62414289;21264345	N-Term(iTRAQ4plex)	1439.77	720.388	2				4.11578	0	0
																LQDEIQNMK	5	1	1	62414289	N-Term(iTRAQ4plex); K9(iTRAQ4plex)	1406.75	703.878	2	0.405812	-;1;3;1;-;-;-;-;-;-;-;-;-;-;-;-;-;-	22.0957	3.98652	0	0
																QVDQLTNDK	1	1	1	62414289	N-Term(iTRAQ4plex); K9(iTRAQ4plex)	1348.73	674.87	2	0.295203	-;-;1;-;-;-;-;-;-;-;-;-;-;-;-;-;-;-		4.13641	0	0
																FLEQQNK	1	21	5	196115290;5031839;119395754;62414289;155969697	N-Term(iTRAQ4plex); K7(iTRAQ4plex)	1194.67	597.839	2				2.81533	0	0
																EMEENFAVEAANYQDTIGR	41	1	1	62414289	N-Term(iTRAQ4plex)	2331.07	1166.04	2	0.59849	-;-;2;-;-;-;-;1;-;-;-;-;-;-;-;14;21;-	36.1936	6.37625	0	0
																ILLAELEQLK	10	1	1	62414289	N-Term(iTRAQ4plex); K10(iTRAQ4plex)	1457.92	729.464	2	0.258449	-;5;-;-;-;-;-;-;-;-;-;-;-;-;-;-;-;5	3.2502	4.57372	0	0
																LLEGEESR	1	7	2	62414289;21264345	N-Term(iTRAQ4plex)	1076.57	538.789	2				2.61937	0	0
																LLQDSVDFSLADAINTEFK	59	1	1	62414289	N-Term(iTRAQ4plex); K19(iTRAQ4plex)	2414.28	1207.64	2	0.405791	-;-;-;-;-;-;-;-;-;-;-;-;-;-;-;-;50;5	0.56437	6.87164	0	0
316659409	NP_001186883.1	ACTG1	71	actin, cytoplasmic 2	59.2	6	8	15	172	1.18099	-;3;8;14;7;2;2;3;1;1;-;-;-;-;20;16;6;3	18.7251	375	41.7658	5.47803	HQGVMVGMGQK	1	7	3	4885049;63055057;316659409	N-Term(iTRAQ4plex); M8(Oxidation); K11(iTRAQ4plex)	1475.77	492.595	3				4.67071	0	0
																DLYANTVLSGGTTMYPGIADR	11	2	1	316659409	N-Term(iTRAQ4plex); M14(Oxidation)	2375.16	792.393	3	1.12796	-;-;-;-;-;-;-;-;-;-;-;-;-;-;7;2;-;-	6.84862	6.36822	0	0
																HQGVMVGMGQK	4	7	3	4885049;63055057;316659409	N-Term(iTRAQ4plex); K11(iTRAQ4plex)	1459.77	487.262	3				4.58076	0	0
																LCYVALDFEQEMATAASSSSLEK	29	3	1	316659409	N-Term(iTRAQ4plex); C2(Methylthio); K23(iTRAQ4plex)	2827.36	943.124	3	0.995338	-;-;-;-;-;-;-;-;-;-;-;-;-;-;-;-;3;-		4.70185	0	0
																DLYANTVLSGGTTMYPGIADR	39	2	1	316659409	N-Term(iTRAQ4plex)	2359.18	1180.09	2	1.27063	-;-;2;-;-;-;-;-;-;-;-;-;-;-;13;14;1;-	32.0488	7.19856	0	0
																AGFAGDDAPR	3	11	2	4885049;316659409	N-Term(iTRAQ4plex)	1120.55	560.779	2				3.37916	0	0
																CPEALFQPSFLGMESCGIHETTFNSIMK	1	2	1	316659409	C1(Methylthio); N-Term(iTRAQ4plex); M13(Oxidation); C16(Methylthio); K28(iTRAQ4plex)	3513.6	1171.87	3	1.21063	-;1;-;-;-;-;-;-;-;-;-;-;-;-;-;-;-;-		4.25995	0	0
																VAPEEHPVLLTEAPLNPK	12	2	1	316659409	N-Term(iTRAQ4plex); K18(iTRAQ4plex)	2242.27	748.094	3	1.42779	-;-;4;5;2;-;-;-;-;-;-;-;-;-;-;-;-;-	15.9379	6.71854	0	0
																IWHHTFYNELR	4	8	2	316659409;4885049	N-Term(iTRAQ4plex)	1659.84	553.951	3				3.79396	0	0
																DSYVGDEAQSK	8	6	2	4885049;316659409	N-Term(iTRAQ4plex); K11(iTRAQ4plex)	1486.73	743.868	2				4.77695	0	0
																KDLYANTVLSGGTTMYPGIADR	12	2	1	316659409	N-Term(iTRAQ4plex); K1(iTRAQ4plex)	2631.36	877.793	3	0.967205	-;-;-;6;2;1;1;1;-;-;-;-;-;-;-;-;-;-	43.2575	6.40088	0	1
																TTGIVMDSGDGVTHTVPIYEGYALPHAILR	5	2	1	316659409	N-Term(iTRAQ4plex)	3327.72	832.685	4	1.09569	-;-;-;2;-;1;-;-;-;-;-;-;-;-;-;-;-;-	31.5516	8.30553	0	0
																DLTDYLMK	6	8	3	4885049;63055057;316659409	N-Term(iTRAQ4plex); K8(iTRAQ4plex)	1286.69	643.849	2				3.81949	0	0
																QEYDESGPSIVHR	6	6	1	316659409	N-Term(iTRAQ4plex)	1660.8	554.272	3	1.28771	-;-;-;-;2;-;-;2;1;1;-;-;-;-;-;-;-;-	18.2412	5.57236	0	0
																EITALAPSTMK	1	7	2	4885049;316659409	N-Term(iTRAQ4plex); K11(iTRAQ4plex)	1449.82	725.414	2				3.69021	0	0
																SYELPDGQVITIGNER	14	10	3	4885049;63055057;316659409	N-Term(iTRAQ4plex)	1934.99	645.667	3				4.52369	0	0
																CPEALFQPSFLGMESCGIHETTFNSIMK	6	2	1	316659409	N-Term(iTRAQ4plex); C1(Methylthio); C16(Methylthio); K28(iTRAQ4plex)	3497.6	1166.54	3	0.907119	-;2;2;-;-;-;-;-;-;-;-;-;-;-;-;-;-;-	1.26154	6.05984	0	0
																GYSFTTTAER	6	2	1	316659409	N-Term(iTRAQ4plex)	1276.63	638.818	2	1.50903	-;-;-;-;1;-;-;-;-;-;-;-;-;-;-;-;2;3	24.5796	4.1919	0	0
																HQGVMVGMGQK	1	7	3	4885049;63055057;316659409	N-Term(iTRAQ4plex); M5(Oxidation); M8(Oxidation); K11(iTRAQ4plex)	1491.77	497.927	3				3.93067	0	0
																DLTDYLMK	1	8	3	4885049;63055057;316659409	N-Term(iTRAQ4plex); M7(Oxidation); K8(iTRAQ4plex)	1302.68	651.844	2				2.52536	0	0
																KDLYANTVLSGGTTMYPGIADR	2	2	1	316659409	N-Term(iTRAQ4plex); K1(iTRAQ4plex); M15(Oxidation)	2647.36	883.124	3	1.53521	-;-;-;1;-;-;1;-;-;-;-;-;-;-;-;-;-;-	24.6183	6.01185	0	1
66392203	NP_001018146.1	NME1-NME2	654364	NME1-NME2 protein	59.18	3	4	10	29	2.04651	-;-;-;-;3;2;2;-;-;-;-;-;-;-;-;-;1;-	20.7825	267	30.1176	8.92432	FMQASEDLLK	2	3	2	4557797;66392203	N-Term(iTRAQ4plex); K10(iTRAQ4plex)	1469.79	735.401	2				4.80927	0	0
																YMHSGPVVAMVWEGLNVVK	3	3	2	4557797;66392203	N-Term(iTRAQ4plex); K19(iTRAQ4plex)	2404.27	1202.64	2				6.58187	0	0
																QHYIDLK	2	3	1	66392203	N-Term(iTRAQ4plex); K7(iTRAQ4plex)	1204.68	402.23	3	2.18369	-;-;-;-;-;-;2;-;-;-;-;-;-;-;-;-;-;-		3.72674	0	0
																GDFCIQVGR	2	4	2	66392203;4557797	N-Term(iTRAQ4plex); C4(Methylthio)	1184.56	592.786	2				3.1975	0	0
																DRPFFPGLVK	2	3	1	66392203	N-Term(iTRAQ4plex); K10(iTRAQ4plex)	1463.85	488.62	3	2.18078	-;-;-;-;1;1;-;-;-;-;-;-;-;-;-;-;-;-	7.70122	3.69742	0	0
																DRPFFAGLVK	5	3	2	4557797;66392203	N-Term(iTRAQ4plex); K10(iTRAQ4plex)	1437.83	479.95	3				4.0203	0	0
																EISLWFKPEELVDYK	3	2	1	66392203	N-Term(iTRAQ4plex); K7(iTRAQ4plex); K15(iTRAQ4plex)	2328.29	776.767	3	2.23404	-;-;-;-;2;1;-;-;-;-;-;-;-;-;-;-;-;-	19.4891	4.38171	0	0
																VMLGETNPADSKPGTIR	5	4	2	66392203;4557797	N-Term(iTRAQ4plex); K12(iTRAQ4plex)	2074.12	1037.56	2				5.34925	0	0
																VMLGETNPADSKPGTIR	1	4	2	66392203;4557797	N-Term(iTRAQ4plex); M2(Oxidation); K12(iTRAQ4plex)	2090.11	697.375	3				4.48089	0	0
																YMNSGPVVAMVWEGLNVVK	2	2	1	66392203	N-Term(iTRAQ4plex); K19(iTRAQ4plex)	2381.26	1191.13	2	1.4134	-;-;-;-;-;-;-;-;-;-;-;-;-;-;-;-;1;-		5.62056	0	0
																GLVGEIIK	2	5	2	66392203;4557797	N-Term(iTRAQ4plex); K8(iTRAQ4plex)	1116.72	558.865	2				3.18658	0	0
21361322	NP_006078.2	TUBB4A	10382	tubulin beta-4A chain	58.78	4	3	19	191	0.174036	-;1;-;-;-;-;-;-;-;-;-;-;-;-;-;-;2;4	49.0823	444	49.5539	4.88135	TAVCDIPPR	4	9	5	29788785;5174735;29788768;21361322;4507729	N-Term(iTRAQ4plex); C4(Methylthio)	1161.59	581.297	2				3.1041	0	0
																MAATFIGNSTAIQELFK	4	4	1	21361322	N-Term(iTRAQ4plex); K17(iTRAQ4plex)	2130.15	1065.58	2	0.164456	-;-;-;-;-;-;-;-;-;-;-;-;-;-;-;-;-;2		5.79352	0	0
																ALTVPELTQQMFDAK	1	7	3	5174735;50592996;21361322	N-Term(iTRAQ4plex); M11(Oxidation); K15(iTRAQ4plex)	1996.06	666.026	3				3.74045	0	0
																NSSYFVEWIPNNVK	12	11	7	29788785;5174735;14210536;29788768;50592996;21361322;4507729	N-Term(iTRAQ4plex); K14(iTRAQ4plex)	1985.03	993.017	2				4.81541	0	0
																INVYYNEATGGNYVPR	2	3	1	21361322	N-Term(iTRAQ4plex)	1973.98	987.495	2	0.263842	-;-;-;-;-;-;-;-;-;-;-;-;-;-;-;-;2;-		4.89274	0	0
																ISEQFTAMFR	16	10	6	29788785;5174735;29788768;50592996;21361322;4507729	N-Term(iTRAQ4plex)	1373.7	687.354	2				4.05535	0	0
																LTTPTYGDLNHLVSATMSGVTTCLR	33	8	5	29788785;5174735;29788768;21361322;4507729	N-Term(iTRAQ4plex); C23(Methylthio)	2841.4	947.805	3				5.48986	0	0
																YLTVAAVFR	12	6	3	29788785;5174735;21361322	N-Term(iTRAQ4plex)	1183.69	592.351	2				3.15942	0	0
																AVLVDLEPGTMDSVR	8	5	2	5174735;21361322	N-Term(iTRAQ4plex)	1745.92	873.465	2				4.55668	0	0
																ALTVPELTQQMFDAK	9	7	3	5174735;50592996;21361322	N-Term(iTRAQ4plex); K15(iTRAQ4plex)	1980.07	660.694	3				4.52682	0	0
																ISEQFTAMFR	3	10	6	29788785;5174735;29788768;50592996;21361322;4507729	N-Term(iTRAQ4plex); M8(Oxidation)	1389.69	695.35	2				2.8883	0	0
																LHFFMPGFAPLTSR	14	10	6	29788785;5174735;14210536;29788768;21361322;4507729	N-Term(iTRAQ4plex)	1764.93	588.983	3				5.68644	0	0
																SGPFGQIFRPDNFVFGQSGAGNNWAK	16	8	5	29788785;5174735;29788768;21361322;4507729	N-Term(iTRAQ4plex); K26(iTRAQ4plex)	3086.55	1029.52	3				6.02505	0	0
																EAESCDCLQGFQLTHSLGGGTGSGMGTLLLSK	19	1	3	29788785;5174735;21361322	N-Term(iTRAQ4plex); C5(Methylthio); C7(Methylthio); K32(iTRAQ4plex)	3577.69	1193.23	3				11.272	0	0
																EIVHIQAGQCGNQIGAK	7	4	6	29788785;29788768;50592996;4507729;5174735;21361322	N-Term(iTRAQ4plex); C10(Methylthio); K17(iTRAQ4plex)	2100.09	700.702	3				7.42391	0	0
																EVDEQMLSVQSK	2	4	1	21361322	N-Term(iTRAQ4plex); K12(iTRAQ4plex)	1680.87	840.94	2	0.100199	-;1;-;-;-;-;-;-;-;-;-;-;-;-;-;-;-;1	9.01981	5.99444	0	0
																IMNTFSVVPSPK	5	8	4	29788785;5174735;50592996;21361322	N-Term(iTRAQ4plex); K12(iTRAQ4plex)	1607.91	804.457	2				4.4307	0	0
																KLAVNMVPFPR	2	13	7	29788785;5174735;14210536;29788768;50592996;21361322;4507729	N-Term(iTRAQ4plex); K1(iTRAQ4plex)	1559.93	520.647	3				4.09797	0	1
																FWEVISDEHGIDPTGTYHGDSDLQLER	12	4	2	5174735;21361322	N-Term(iTRAQ4plex)	3260.51	1087.51	3				6.32435	0	0
																LTTPTYGDLNHLVSATMSGVTTCLR	10	8	5	29788785;5174735;29788768;21361322;4507729	N-Term(iTRAQ4plex); M17(Oxidation); C23(Methylthio)	2857.42	953.143	3				5.9998	0	0
																LAVNMVPFPR	3	13	7	29788785;5174735;14210536;29788768;50592996;21361322;4507729	N-Term(iTRAQ4plex)	1287.74	644.371	2				3.76484	0	0
																ISEQFTAMFRR	1	10	6	29788785;5174735;29788768;50592996;21361322;4507729	N-Term(iTRAQ4plex)	1529.8	510.605	3				2.90474	0	1
																FPGQLNADLR	4	13	7	29788785;5174735;14210536;29788768;50592996;21361322;4507729	N-Term(iTRAQ4plex)	1274.7	637.853	2				3.0232	0	0
																GHYTEGAELVDAVLDVVR	8	5	2	14210536;21361322	N-Term(iTRAQ4plex)	2087.08	1044.05	2				6.02399	0	0
																EAESCDCLQGFQLTHSLGGGTGSGMGTLLLSK	1	1	3	29788785;5174735;21361322	N-Term(iTRAQ4plex); C5(Methylthio); C7(Methylthio); M25(Oxidation); K32(iTRAQ4plex)	3593.67	1198.56	3				4.99943	0	0
																IMNTFSVVPSPK	2	8	4	29788785;5174735;50592996;21361322	N-Term(iTRAQ4plex); M2(Oxidation); K12(iTRAQ4plex)	1623.9	812.456	2				4.12618	0	0
																AVLVDLEPGTMDSVR	2	5	2	5174735;21361322	N-Term(iTRAQ4plex); M11(Oxidation)	1761.92	881.462	2				3.2053	0	0
																LHFFMPGFAPLTSR	5	10	6	29788785;5174735;14210536;29788768;21361322;4507729	N-Term(iTRAQ4plex); M5(Oxidation)	1780.92	594.313	3				4.76387	0	0
																MAATFIGNSTAIQELFK	1	4	1	21361322	N-Term(iTRAQ4plex); M1(Oxidation); K17(iTRAQ4plex)	2146.15	716.055	3	0.247195	-;-;-;-;-;-;-;-;-;-;-;-;-;-;-;-;-;1		4.38202	0	0
157168362	NP_000261.2	PNP	4860	purine nucleoside phosphorylase	58.48	1	12	12	28	0.395867	-;2;-;3;3;5;-;1;1;-;-;-;-;-;1;5;3;1	58.2958	289	32.0972	6.94678	LEQFVSILMASIPLPDK	1	1	1	157168362	N-Term(iTRAQ4plex); K17(iTRAQ4plex)	2189.25	730.423	3				3.8023	0	0
																FEVGDIMLIR	1	1	1	157168362	N-Term(iTRAQ4plex)	1336.74	668.874	2	0.229847	-;-;-;-;-;-;-;-;-;-;-;-;-;-;-;-;1;-		4.06824	0	0
																LVFGFLNGR	1	1	1	157168362	N-Term(iTRAQ4plex)	1166.68	583.844	2	0.262821	-;-;-;-;-;-;-;-;-;-;-;-;-;-;-;-;-;1		2.8962	0	0
																LGADAVGMSTVPEVIVAR	2	1	1	157168362	N-Term(iTRAQ4plex); M8(Oxidation)	1945.05	649.022	3	0.988305	-;-;-;-;-;-;-;-;-;-;-;-;-;-;-;2;-;-		4.22094	0	0
																HRPQVAIICGSGLGGLTDK	1	1	1	157168362	N-Term(iTRAQ4plex); C9(Methylthio); K19(iTRAQ4plex)	2256.22	752.745	3	0.715046	-;-;-;-;-;-;-;1;-;-;-;-;-;-;-;-;-;-		6.85942	0	0
																VFHLLGVDTLVVTNAAGGLNPK	2	1	1	157168362	N-Term(iTRAQ4plex); K22(iTRAQ4plex)	2523.45	841.822	3	1.24388	-;-;-;1;1;-;-;-;-;-;-;-;-;-;-;-;-;-	7.27958	6.59493	0	0
																NTAEWLLSHTK	3	1	1	157168362	N-Term(iTRAQ4plex); K11(iTRAQ4plex)	1587.86	529.96	3	0.326203	-;-;-;-;-;3;-;-;-;-;-;-;-;-;-;-;-;-		4.87685	0	0
																DHINLPGFSGQNPLR	4	1	1	157168362	N-Term(iTRAQ4plex)	1808.94	603.653	3	0.508355	-;-;-;2;2;-;-;-;-;-;-;-;-;-;-;-;-;-	29.3459	4.46173	0	0
																FHMYEGYPLWK	1	1	1	157168362	N-Term(iTRAQ4plex); M3(Oxidation); K11(iTRAQ4plex)	1774.87	592.294	3	0.754174	-;-;-;-;-;1;-;-;-;-;-;-;-;-;-;-;-;-		3.49248	0	0
																VIMDYESLEK	1	1	1	157168362	N-Term(iTRAQ4plex); K10(iTRAQ4plex)	1514.8	757.905	2	0.340667	-;1;-;-;-;-;-;-;-;-;-;-;-;-;-;-;-;-		4.059	0	0
																VFGFSLITNK	1	1	1	157168362	N-Term(iTRAQ4plex); K10(iTRAQ4plex)	1413.84	707.421	2	0.238141	-;1;-;-;-;-;-;-;-;-;-;-;-;-;-;-;-;-		4.33425	0	0
																FHMYEGYPLWK	2	1	1	157168362	N-Term(iTRAQ4plex); K11(iTRAQ4plex)	1758.87	586.963	3	0.231249	-;-;-;-;-;1;-;-;1;-;-;-;-;-;-;-;-;-	2.26518	3.62	0	0
																LTQAQIFDYGEIPNFPR	3	1	1	157168362	N-Term(iTRAQ4plex)	2153.11	1077.06	2	0.407354	-;-;-;-;-;-;-;-;-;-;-;-;-;-;-;2;1;-	55.7822	6.04532	0	0
																LGADAVGMSTVPEVIVAR	5	1	1	157168362	N-Term(iTRAQ4plex)	1929.06	965.032	2	0.266052	-;-;-;-;-;-;-;-;-;-;-;-;-;-;1;1;1;-	40.0462	5.1472	0	0
11056044	NP_066952.1	PPA1	5464	inorganic pyrophosphatase	58.48	1	12	12	37	0.731037	-;1;-;6;9;7;-;3;-;-;-;-;-;-;-;-;3;7	42.3941	289	32.6392	5.85889	HTGCCGDNDPIDVCEIGSK	3	1	1	11056044	N-Term(iTRAQ4plex); C4(Methylthio); C5(Methylthio); C14(Methylthio); K19(iTRAQ4plex)	2388.96	796.993	3	0.929443	-;-;-;-;2;1;-;-;-;-;-;-;-;-;-;-;-;-	45.9266	5.35242	0	0
																YVANIFPYK	3	2	2	29171702;11056044	N-Term(iTRAQ4plex); K9(iTRAQ4plex)	1402.79	701.9	2				3.98051	0	0
																VLGILAMIDEGETDWK	7	1	1	11056044	N-Term(iTRAQ4plex); K16(iTRAQ4plex)	2078.11	1039.56	2	0.683006	-;-;-;-;-;-;-;-;-;-;-;-;-;-;-;-;-;7		4.86726	0	0
																GYIWNYGAIPQTWEDPGHNDK	5	1	1	11056044	N-Term(iTRAQ4plex); K21(iTRAQ4plex)	2749.32	917.113	3	0.441218	-;-;-;2;1;-;-;1;-;-;-;-;-;-;-;-;-;-	52.8297	5.56957	0	0
																GQYISPFHDIPIYADK	3	1	1	11056044	N-Term(iTRAQ4plex); K16(iTRAQ4plex)	2152.12	718.046	3	0.9152	-;-;-;2;-;-;-;1;-;-;-;-;-;-;-;-;-;-	34.6228	4.85581	0	0
																DFAIDIIK	1	1	1	11056044	N-Term(iTRAQ4plex); K8(iTRAQ4plex)	1222.73	611.868	2	1.41145	-;1;-;-;-;-;-;-;-;-;-;-;-;-;-;-;-;-		3.31538	0	0
																LKPGYLEATVDWFR	4	1	1	11056044	N-Term(iTRAQ4plex); K2(iTRAQ4plex)	1983.08	661.698	3	0.598983	-;-;-;-;2;2;-;-;-;-;-;-;-;-;-;-;-;-	7.21629	5.36098	0	0
																DKDFAIDIIK	4	1	1	11056044	N-Term(iTRAQ4plex); K2(iTRAQ4plex); K10(iTRAQ4plex)	1609.93	537.315	3	0.538748	-;-;-;-;-;4;-;-;-;-;-;-;-;-;-;-;-;-		4.02321	0	1
																AIVDALPPPCESACTVPTDVDK	1	1	1	11056044	N-Term(iTRAQ4plex); C10(Methylthio); C14(Methylthio); K22(iTRAQ4plex)	2621.26	1311.13	2	0.431561	-;-;-;-;-;-;-;-;-;-;-;-;-;-;-;-;1;-		2.97574	0	0
																DVFHMVVEVPR	2	1	1	11056044	N-Term(iTRAQ4plex)	1471.78	736.395	2	0.697755	-;-;-;2;-;-;-;-;-;-;-;-;-;-;-;-;-;-		4.15218	0	0
																YKVPDGKPENEFAFNAEFK	1	1	1	11056044	N-Term(iTRAQ4plex); K2(iTRAQ4plex); K7(iTRAQ4plex); K19(iTRAQ4plex)	2806.49	936.169	3	0.368486	-;-;-;-;-;-;-;1;-;-;-;-;-;-;-;-;-;-		3.04852	0	1
																VIAINVDDPDAANYNDINDVK	2	1	1	11056044	N-Term(iTRAQ4plex); K21(iTRAQ4plex)	2576.3	1288.66	2	0.582317	-;-;-;-;-;-;-;-;-;-;-;-;-;-;-;-;2;-		4.61371	0	0
																VPDGKPENEFAFNAEFK	4	1	1	11056044	N-Term(iTRAQ4plex); K5(iTRAQ4plex); K17(iTRAQ4plex)	2371.22	1186.11	2	0.571949	-;-;-;-;4;-;-;-;-;-;-;-;-;-;-;-;-;-		4.78629	0	0
4557395	NP_000058.1	CA2	760	carbonic anhydrase 2	58.46	1	11	11	59	0.177247	-;7;2;6;6;5;1;6;-;-;-;-;-;-;-;-;4;13	63.9128	260	29.2279	7.40088	YAAELHLVHWNTK	7	1	1	4557395	N-Term(iTRAQ4plex); K13(iTRAQ4plex)	1870.02	935.514	2	0.105349	-;-;-;-;-;-;-;6;-;-;-;-;-;-;-;-;-;-		4.69347	0	0
																ILNNGHAFNVEFDDSQDK	4	1	1	4557395	N-Term(iTRAQ4plex); K18(iTRAQ4plex)	2351.15	784.389	3	0.356528	-;-;-;-;3;1;-;-;-;-;-;-;-;-;-;-;-;-	41.6809	5.79099	0	0
																QSPVDIDTHTAK	2	1	1	4557395	N-Term(iTRAQ4plex); K12(iTRAQ4plex)	1599.86	800.434	2	0.120137	-;-;-;-;2;-;-;-;-;-;-;-;-;-;-;-;-;-		5.50897	0	0
																EPISVSSEQVLK	4	1	1	4557395	N-Term(iTRAQ4plex); K12(iTRAQ4plex)	1603.91	802.461	2	0.184909	-;1;-;-;-;-;-;-;-;-;-;-;-;-;-;-;-;2	9.92001	4.74177	0	0
																LNFNGEGEPEELMVDNWRPAQPLK	1	1	1	4557395	N-Term(iTRAQ4plex); K24(iTRAQ4plex)	3071.55	1024.52	3	0.0718847	-;-;1;-;-;-;-;-;-;-;-;-;-;-;-;-;-;-		5.77536	0	0
																SADFTNFDPR	1	1	1	4557395	N-Term(iTRAQ4plex)	1313.62	657.315	2	0.10518	-;-;-;-;-;-;-;-;-;-;-;-;-;-;-;-;-;1		3.25051	0	0
																AVQQPDGLAVLGIFLK	23	1	1	4557395	N-Term(iTRAQ4plex); K16(iTRAQ4plex)	1957.17	653.063	3	0.367068	-;3;-;1;-;1;-;-;-;-;-;-;-;-;-;-;4;8	62.2974	5.3188	0	0
																YDPSLKPLSVSYDQATSLR	9	1	1	4557395	N-Term(iTRAQ4plex); K6(iTRAQ4plex)	2428.29	810.103	3	0.104464	-;-;-;5;1;2;-;-;-;-;-;-;-;-;-;-;-;-	27.432	4.96253	0	0
																VVDVLDSIK	4	1	1	4557395	N-Term(iTRAQ4plex); K9(iTRAQ4plex)	1275.78	638.394	2	0.209938	-;2;1;-;-;-;-;-;-;-;-;-;-;-;-;-;-;1	74.5172	4.02582	0	0
																VGSAKPGLQK	1	1	1	4557395	N-Term(iTRAQ4plex); K5(iTRAQ4plex); K10(iTRAQ4plex)	1416.88	708.943	2	0.065546	-;-;-;-;-;-;1;-;-;-;-;-;-;-;-;-;-;-		4.16157	0	0
																GGPLDGTYR	3	1	1	4557395	N-Term(iTRAQ4plex)	1079.56	540.285	2	0.2891	-;1;-;-;-;1;-;-;-;-;-;-;-;-;-;-;-;1	67.1911	3.44146	0	0
378548190	NP_001243731.1	RPS3	6188	40S ribosomal protein S3	57.61	3	12	12	23	1.3026	-;7;2;-;-;-;4;3;-;-;-;-;-;-;-;-;4;3	5.28318	243	26.6714	9.65674	TEIIILATR	1	2	1	378548190	N-Term(iTRAQ4plex)	1173.73	587.37	2	1.67429	-;-;-;-;-;-;-;-;-;-;-;-;-;-;-;-;1;-		3.47268	0	0
																FVADGIFK	2	2	1	378548190	N-Term(iTRAQ4plex); K8(iTRAQ4plex)	1184.69	592.849	2	1.36516	-;1;1;-;-;-;-;-;-;-;-;-;-;-;-;-;-;-	3.6436	3.46574	0	0
																GCEVVVSGK	2	3	1	378548190	N-Term(iTRAQ4plex); C2(Methylthio); K9(iTRAQ4plex)	1211.64	606.324	2	1.35088	-;1;1;-;-;-;-;-;-;-;-;-;-;-;-;-;-;-	2.29798	3.77308	0	0
																DEILPTTPISEQK	1	3	1	378548190	N-Term(iTRAQ4plex); K13(iTRAQ4plex)	1758.97	879.989	2	1.20622	-;-;-;-;-;-;-;-;-;-;-;-;-;-;-;-;-;1		3.51298	0	0
																IMLPWDPTGK	1	3	1	378548190	N-Term(iTRAQ4plex); K10(iTRAQ4plex)	1445.81	723.408	2	1.50949	-;1;-;-;-;-;-;-;-;-;-;-;-;-;-;-;-;-		3.50909	0	0
																GLCAIAQAESLR	1	2	1	378548190	N-Term(iTRAQ4plex); C3(Methylthio)	1421.74	711.372	2	1.4114	-;-;-;-;-;-;-;-;-;-;-;-;-;-;-;-;1;-		4.30898	0	0
																KFVADGIFK	4	2	1	378548190	N-Term(iTRAQ4plex); K1(iTRAQ4plex); K9(iTRAQ4plex)	1456.87	486.293	3	1.19053	-;-;-;-;-;-;4;-;-;-;-;-;-;-;-;-;-;-		4.17315	0	1
																ELAEDGYSGVEVR	2	2	1	378548190	N-Term(iTRAQ4plex)	1567.77	784.389	2	1.16078	-;-;-;-;-;-;-;-;-;-;-;-;-;-;-;-;2;-		4.31473	0	0
																KPLPDHVSIVEPK	3	3	1	378548190	N-Term(iTRAQ4plex); K1(iTRAQ4plex); K13(iTRAQ4plex)	1891.13	631.049	3	1.24688	-;-;-;-;-;-;-;3;-;-;-;-;-;-;-;-;-;-		4.98341	0	0
																GGKPEPPAMPQPVPTA	1	3	1	378548190	N-Term(iTRAQ4plex); K3(iTRAQ4plex)	1862.01	621.343	3	1.09313	-;1;-;-;-;-;-;-;-;-;-;-;-;-;-;-;-;-		3.13461	0	0
																FVDGLMIHSGDPVNYYVDTAVR	1	3	1	378548190	N-Term(iTRAQ4plex); M6(Oxidation)	2628.29	876.769	3	1.03816	-;1;-;-;-;-;-;-;-;-;-;-;-;-;-;-;-;-		6.11012	0	0
																FGFPEGSVELYAEK	2	1	1	378548190	N-Term(iTRAQ4plex); K14(iTRAQ4plex)	1860.96	930.984	2	1.52956	-;-;-;-;-;-;-;-;-;-;-;-;-;-;-;-;-;2		4.87032	0	0
																FVDGLMIHSGDPVNYYVDTAVR	2	3	1	378548190	N-Term(iTRAQ4plex)	2612.3	871.439	3	1.8434	-;2;-;-;-;-;-;-;-;-;-;-;-;-;-;-;-;-		6.68667	0	0
4557321	NP_000030.1	APOA1	335	apolipoprotein A-I preproprotein	57.3	1	16	16	65	6.56278	-;20;4;-;8;6;3;1;4;1;-;-;-;-;-;-;-;15	42.3142	267	30.7589	5.75732	THLAPYSDELR	4	1	1	4557321	N-Term(iTRAQ4plex)	1445.75	482.587	3	3.2253	-;-;-;-;1;-;-;1;2;-;-;-;-;-;-;-;-;-	41.6488	3.48519	0	0
																LAARLEALK	1	1	1	4557321	N-Term(iTRAQ4plex); K9(iTRAQ4plex)	1272.81	636.911	2	0.663249	-;1;-;-;-;-;-;-;-;-;-;-;-;-;-;-;-;-		2.9668	0	1
																VQPYLDDFQK	6	1	1	4557321	N-Term(iTRAQ4plex); K10(iTRAQ4plex)	1540.83	770.918	2	5.81911	-;2;2;-;1;1;-;-;-;-;-;-;-;-;-;-;-;-	27.1839	3.70064	0	0
																QGLLPVLESFK	10	1	1	4557321	N-Term(iTRAQ4plex); K11(iTRAQ4plex)	1518.92	759.962	2	7.93373	-;5;-;-;-;-;-;-;-;-;-;-;-;-;-;-;-;4	13.1664	4.25594	0	0
																WQEEMELYR	2	1	1	4557321	N-Term(iTRAQ4plex)	1427.67	714.339	2	5.86796	-;-;-;-;1;-;-;-;-;-;-;-;-;-;-;-;-;1	38.4863	3.54003	0	0
																KWQEEMELYR	3	1	1	4557321	N-Term(iTRAQ4plex); K1(iTRAQ4plex)	1699.85	850.429	2	6.5588	-;-;-;-;-;1;2;-;-;-;-;-;-;-;-;-;-;-	43.3007	4.24677	0	1
																AKPALEDLR	2	1	1	4557321	N-Term(iTRAQ4plex); K2(iTRAQ4plex)	1300.78	434.265	3	22.3802	-;-;-;-;-;2;-;-;-;-;-;-;-;-;-;-;-;-		3.62814	0	0
																ATEHLSTLSEK	4	1	1	4557321	N-Term(iTRAQ4plex); K11(iTRAQ4plex)	1503.82	501.946	3	5.14561	-;-;-;-;-;2;-;-;2;-;-;-;-;-;-;-;-;-	70.2686	3.99158	0	0
																DLATVYVDVLK	2	1	1	4557321	N-Term(iTRAQ4plex); K11(iTRAQ4plex)	1523.89	762.449	2	7.05086	-;-;-;-;-;-;-;-;-;-;-;-;-;-;-;-;-;2		4.97426	0	0
																DYVSQFEGSALGK	5	1	1	4557321	N-Term(iTRAQ4plex); K13(iTRAQ4plex)	1688.87	844.94	2	6.64207	-;2;-;-;1;-;-;-;-;-;-;-;-;-;-;-;-;2	9.76972	5.39801	0	0
																LLDNWDSVTSTFSK	6	1	1	4557321	N-Term(iTRAQ4plex); K14(iTRAQ4plex)	1901	951.002	2	7.83413	-;6;-;-;-;-;-;-;-;-;-;-;-;-;-;-;-;-		5.68105	0	0
																EQLGPVTQEFWDNLEK	4	1	1	4557321	N-Term(iTRAQ4plex); K16(iTRAQ4plex)	2221.13	1111.07	2	13.7126	-;-;-;-;-;-;-;-;-;-;-;-;-;-;-;-;-;4		5.65892	0	0
																VSFLSALEEYTK	12	1	1	4557321	N-Term(iTRAQ4plex); K12(iTRAQ4plex)	1674.92	837.966	2	10.0617	-;4;2;-;2;-;-;-;-;-;-;-;-;-;-;-;-;2	77.3737	5.14979	0	0
																LHELQEK	1	1	1	4557321	N-Term(iTRAQ4plex); K7(iTRAQ4plex)	1184.69	395.567	3	20.327	-;-;-;-;-;-;1;-;-;-;-;-;-;-;-;-;-;-		3.57593	0	0
																VKDLATVYVDVLK	2	1	1	4557321	N-Term(iTRAQ4plex); K2(iTRAQ4plex); K13(iTRAQ4plex)	1895.16	948.081	2	4.27379	-;-;-;-;2;-;-;-;-;-;-;-;-;-;-;-;-;-		5.64837	0	1
																LAEYHAK	1	1	1	4557321	N-Term(iTRAQ4plex); K7(iTRAQ4plex)	1119.63	373.883	3	5.52683	-;-;-;-;-;-;-;-;-;1;-;-;-;-;-;-;-;-		2.80561	0	0
4557797	NP_000260.1	NME1	4830	nucleoside diphosphate kinase A isoform b	57.24	2	1	7	21	0.708712	-;-;-;-;1;-;-;-;-;-;-;-;-;-;-;-;-;-		152	17.1377	6.18896	FMQASEDLLK	2	3	2	4557797;66392203	N-Term(iTRAQ4plex); K10(iTRAQ4plex)	1469.79	735.401	2				4.80927	0	0
																YMHSGPVVAMVWEGLNVVK	3	3	2	4557797;66392203	N-Term(iTRAQ4plex); K19(iTRAQ4plex)	2404.27	1202.64	2				6.58187	0	0
																GLVGEIIK	2	5	2	66392203;4557797	N-Term(iTRAQ4plex); K8(iTRAQ4plex)	1116.72	558.865	2				3.18658	0	0
																GDFCIQVGR	2	4	2	66392203;4557797	N-Term(iTRAQ4plex); C4(Methylthio)	1184.56	592.786	2				3.1975	0	0
																DRPFFAGLVK	5	3	2	4557797;66392203	N-Term(iTRAQ4plex); K10(iTRAQ4plex)	1437.83	479.95	3				4.0203	0	0
																VMLGETNPADSKPGTIR	1	4	2	66392203;4557797	N-Term(iTRAQ4plex); M2(Oxidation); K12(iTRAQ4plex)	2090.11	697.375	3				4.48089	0	0
																VMLGETNPADSKPGTIR	5	4	2	66392203;4557797	N-Term(iTRAQ4plex); K12(iTRAQ4plex)	2074.12	1037.56	2				5.34925	0	0
																NIIHGSDSVESAEK	1	2	1	4557797	N-Term(iTRAQ4plex); K14(iTRAQ4plex)	1773.92	591.979	3	0.708712	-;-;-;-;1;-;-;-;-;-;-;-;-;-;-;-;-;-		5.10225	0	0
5031857	NP_005557.1	LDHA	3939	L-lactate dehydrogenase A chain	57.23	7	17	18	70	0.995393	-;5;2;8;2;3;1;4;1;1;-;-;-;-;-;-;19;19	28.8428	332	36.6654	8.26514	VIGSGCNLDSAR	2	8	2	5031857;291575128	N-Term(iTRAQ4plex); C6(Methylthio)	1381.67	691.337	2				4.27829	0	0
																TLHPDLGTDKDK	1	5	1	5031857	N-Term(iTRAQ4plex); K10(iTRAQ4plex); K12(iTRAQ4plex)	1771.99	886.499	2	0.886471	-;-;-;-;-;-;-;-;1;-;-;-;-;-;-;-;-;-		4.46827	0	1
																KSADTLWGIQK	1	3	1	5031857	N-Term(iTRAQ4plex); K1(iTRAQ4plex); K11(iTRAQ4plex)	1678.96	560.326	3	1.62632	-;-;-;-;-;-;1;-;-;-;-;-;-;-;-;-;-;-		4.79249	0	1
																FIIPNVVK	1	4	1	5031857	N-Term(iTRAQ4plex); K8(iTRAQ4plex)	1217.78	609.394	2	0.879252	-;-;-;-;-;-;-;-;-;-;-;-;-;-;-;-;-;1		3.11341	0	0
																DDVFLSVPCILGQNGISDLVK	1	3	1	5031857	N-Term(iTRAQ4plex); C9(Methylthio); K21(iTRAQ4plex)	2566.36	856.124	3				2.73349	0	0
																GEMMDLQHGSLFLR	2	5	1	5031857	N-Term(iTRAQ4plex); M3(Oxidation)	1793.88	897.441	2	1.09337	-;-;-;2;-;-;-;-;-;-;-;-;-;-;-;-;-;-		3.51703	0	0
																LLIVSNPVDILTYVAWK	10	4	1	5031857	N-Term(iTRAQ4plex); K17(iTRAQ4plex)	2232.33	1116.67	2	1.01491	-;-;-;-;-;-;-;-;-;-;-;-;-;-;-;-;8;1	9.33351	5.33697	0	0
																LKGEMMDLQHGSLFLR	3	5	1	5031857	N-Term(iTRAQ4plex); K2(iTRAQ4plex)	2163.16	1082.08	2	0.793914	-;-;-;-;-;-;-;3;-;-;-;-;-;-;-;-;-;-		6.02626	0	1
																SADTLWGIQK	1	3	1	5031857	N-Term(iTRAQ4plex); K10(iTRAQ4plex)	1406.79	703.9	2	0.971186	-;1;-;-;-;-;-;-;-;-;-;-;-;-;-;-;-;-		3.68061	0	0
																VTLTSEEEAR	5	3	1	5031857	N-Term(iTRAQ4plex)	1278.67	639.837	2	1.02968	-;-;-;-;-;-;-;-;-;-;-;-;-;-;-;-;3;2	2.90014	3.79887	0	0
																QVVESAYEVIK	6	3	1	5031857	N-Term(iTRAQ4plex); K11(iTRAQ4plex)	1552.88	776.944	2	0.837507	-;2;-;-;1;-;-;-;-;-;-;-;-;-;-;-;-;3	20.6095	5.48879	0	0
																TLHPDLGTDK	2	5	1	5031857	N-Term(iTRAQ4plex); K10(iTRAQ4plex)	1384.77	692.888	2	1.1842	-;-;-;-;-;2;-;-;-;-;-;-;-;-;-;-;-;-		3.37097	0	0
																DLADELALVDVIEDK	13	5	1	5031857	N-Term(iTRAQ4plex); K15(iTRAQ4plex)	1946.05	973.529	2	1.28186	-;-;-;-;-;1;-;-;-;-;-;-;-;-;-;-;4;8	6.11486	6.31248	0	0
																RVHPVSTMIK	1	3	1	5031857	N-Term(iTRAQ4plex); M8(Oxidation); K10(iTRAQ4plex)	1471.85	491.289	3	0.408877	-;-;-;-;-;-;-;-;-;1;-;-;-;-;-;-;-;-		2.73237	0	1
																GYTSWAIGLSVADLAESIMK	3	3	1	5031857	N-Term(iTRAQ4plex); K20(iTRAQ4plex)	2400.28	1200.64	2	0.978804	-;-;-;-;-;-;-;-;-;-;-;-;-;-;-;-;-;2		6.1891	0	0
																DYNVTANSK	1	4	1	5031857	N-Term(iTRAQ4plex); K9(iTRAQ4plex)	1299.67	650.341	2	0.809317	-;-;1;-;-;-;-;-;-;-;-;-;-;-;-;-;-;-		2.90204	0	0
																LVIITAGAR	5	4	1	5031857	N-Term(iTRAQ4plex)	1057.68	529.345	2	1.02729	-;-;-;-;-;-;-;-;-;-;-;-;-;-;-;-;4;1	2.27462	2.91094	0	0
																DQLIYNLLK	5	5	1	5031857	N-Term(iTRAQ4plex); K9(iTRAQ4plex)	1407.85	704.428	2	0.981763	-;2;1;-;1;-;-;-;-;-;-;-;-;-;-;-;-;1	13.8543	4.03806	0	0
																GEMMDLQHGSLFLR	7	5	1	5031857	N-Term(iTRAQ4plex)	1777.88	889.444	2	1.09476	-;-;-;6;-;-;-;1;-;-;-;-;-;-;-;-;-;-	16.654	5.33414	0	0
514052659	NP_001265481.1	TUBA4A	7277	tubulin alpha-4A chain	56.81	3	3	18	504	0.638147	-;4;1;2;2;-;-;-;-;-;-;-;-;-;-;6;2;11	21.3513	433	48.2976	5.0083	FDGALNVDLTEFQTNLVPYPR	35	10	3	514052659;393715095;9507215	N-Term(iTRAQ4plex)	2553.32	851.777	3				6.57867	0	0
																AVFVDLEPTVIDEIR	8	2	1	514052659	N-Term(iTRAQ4plex)	1860.03	930.517	2	0.516486	-;-;-;-;-;-;-;-;-;-;-;-;-;-;-;6;2;-	42.8633	4.849	0	0
																LSVDYGK	3	7	2	514052659;393715095	N-Term(iTRAQ4plex); K7(iTRAQ4plex)	1069.61	535.309	2				3.02698	0	0
																GHYTIGK	2	8	2	514052659;393715095	N-Term(iTRAQ4plex); K7(iTRAQ4plex)	1063.61	355.207	3				3.13449	0	0
																AVCMLSNTTAIAEAWAR	2	10	3	514052659;393715095;9507215	N-Term(iTRAQ4plex); C3(Methylthio); M4(Oxidation)	2013.97	1007.49	2				3.14909	0	0
																AVCMLSNTTAIAEAWAR	145	10	3	514052659;393715095;9507215	N-Term(iTRAQ4plex); C3(Methylthio)	1997.98	999.493	2				5.86728	0	0
																LDHKFDLMYAK	1	11	4	514052659;285395246;393715095;9507215	N-Term(iTRAQ4plex); K4(iTRAQ4plex); K11(iTRAQ4plex)	1812.98	605	3				3.08379	0	1
																SIQFVDWCPTGFK	16	3	1	514052659	N-Term(iTRAQ4plex); C8(Methylthio); K13(iTRAQ4plex)	1861.93	931.469	2	0.700942	-;4;1;2;2;-;-;-;-;-;-;-;-;-;-;-;-;7	6.74668	4.6034	0	0
																NLDIERPTYTNLNR	4	10	3	514052659;393715095;9507215	N-Term(iTRAQ4plex)	1862.98	931.995	2				3.40551	0	0
																IHFPLATYAPVISAEK	27	8	2	514052659;393715095	N-Term(iTRAQ4plex); K16(iTRAQ4plex)	2045.15	512.044	4				4.93675	0	0
																LISQIVSSITASLR	34	6	2	514052659;9507215	N-Term(iTRAQ4plex)	1631.99	816.497	2				4.75763	0	0
																AYHEQLSVAEITNACFEPANQMVK	30	7	2	514052659;393715095	N-Term(iTRAQ4plex); C15(Methylthio); K24(iTRAQ4plex)	3027.46	757.619	4				7.04858	0	0
																QLFHPEQLITGK	4	10	3	514052659;393715095;9507215	N-Term(iTRAQ4plex); K12(iTRAQ4plex)	1698.98	849.992	2				4.77477	0	0
																AYHEQLSVAEITNACFEPANQMVK	5	7	2	514052659;393715095	N-Term(iTRAQ4plex); C15(Methylthio); M22(Oxidation); K24(iTRAQ4plex)	3043.44	1015.15	3				5.95494	0	0
																YMACCLLYR	6	8	3	514052659;285395246;393715095	N-Term(iTRAQ4plex); C4(Methylthio); C5(Methylthio)	1371.59	686.298	2				3.4944	0	0
																TIGGGDDSFTTFFCETGAGK	4	2	1	514052659	N-Term(iTRAQ4plex); C14(Methylthio); K20(iTRAQ4plex)	2345.06	1173.03	2	0.291599	-;-;-;-;-;-;-;-;-;-;-;-;-;-;-;-;-;4		5.73365	0	0
																FDLMYAK	6	13	4	514052659;285395246;393715095;9507215	N-Term(iTRAQ4plex); K7(iTRAQ4plex)	1175.64	588.321	2				3.0628	0	0
																AFVHWYVGEGMEEGEFSEAR	14	9	3	514052659;393715095;9507215	N-Term(iTRAQ4plex); M11(Oxidation)	2490.12	830.71	3				6.72916	0	0
																EDMAALEK	1	6	2	514052659;393715095	N-Term(iTRAQ4plex); K8(iTRAQ4plex)	1194.62	597.814	2				3.48219	0	0
																AFVHWYVGEGMEEGEFSEAR	147	9	3	514052659;393715095;9507215	N-Term(iTRAQ4plex)	2474.12	825.38	3				7.20576	0	0
																VGINYQPPTVVPGGDLAK	10	10	3	514052659;393715095;9507215	N-Term(iTRAQ4plex); K18(iTRAQ4plex)	2113.18	1057.09	2				4.03512	0	0
296317339	NP_001171752.1	VDAC2	7417	voltage-dependent anion-selective channel protein 2	56.8	2	11	11	39	0.541396	-;11;3;14;-;-;1;-;-;-;-;-;-;-;-;1;-;7	22.1269	294	31.5465	7.56201	YQLDPTASISAK	2	2	1	296317339	N-Term(iTRAQ4plex); K12(iTRAQ4plex)	1581.87	791.439	2	0.46125	-;-;-;-;-;-;-;-;-;-;-;-;-;-;-;-;-;2		3.79729	0	0
																LTFDTTFSPNTGK	3	2	1	296317339	N-Term(iTRAQ4plex); K13(iTRAQ4plex)	1716.91	858.958	2	0.468263	-;2;-;-;-;-;-;-;-;-;-;-;-;-;-;-;-;1	29.3645	5.0475	0	0
																LTLSALVDGK	3	2	1	296317339	N-Term(iTRAQ4plex); K10(iTRAQ4plex)	1304.8	652.905	2	0.489273	-;2;1;-;-;-;-;-;-;-;-;-;-;-;-;-;-;-	20.6311	4.45408	0	0
																GFGFGLVK	2	2	1	296317339	N-Term(iTRAQ4plex); K8(iTRAQ4plex)	1112.68	556.842	2	0.468619	-;1;1;-;-;-;-;-;-;-;-;-;-;-;-;-;-;-	6.92367	3.23983	0	0
																WCEYGLTFTEK	5	2	1	296317339	N-Term(iTRAQ4plex); C2(Methylthio); K11(iTRAQ4plex)	1710.82	855.913	2	0.462413	-;3;-;-;-;-;-;-;-;-;-;-;-;-;-;-;-;2	9.26306	4.84954	0	0
																VNNSSLIGVGYTQTLRPGVK	3	2	1	296317339	N-Term(iTRAQ4plex); K20(iTRAQ4plex)	2391.35	797.79	3	0.551559	-;-;-;2;-;-;1;-;-;-;-;-;-;-;-;-;-;-	43.8711	6.59371	0	0
																VCEDLDTSVNLAWTSGTNCTR	1	2	1	296317339	N-Term(iTRAQ4plex); C2(Methylthio); C19(Methylthio)	2521.09	1261.05	2	0.661305	-;-;-;-;-;-;-;-;-;-;-;-;-;-;-;1;-;-		4.48376	0	0
																SCSGVEFSTSGSSNTDTGK	5	2	1	296317339	N-Term(iTRAQ4plex); C2(Methylthio); K19(iTRAQ4plex)	2184.97	1092.99	2	0.303965	-;3;-;-;-;-;-;-;-;-;-;-;-;-;-;-;-;2	25.8895	6.78626	0	0
																WNTDNTLGTEIAIEDQICQGLK	1	2	1	296317339	N-Term(iTRAQ4plex); C18(Methylthio); K22(iTRAQ4plex)	2796.39	932.8	3				2.67851	0	0
																TGDFQLHTNVNDGTEFGGSIYQK	13	2	1	296317339	N-Term(iTRAQ4plex); K23(iTRAQ4plex)	2816.37	939.462	3	0.530662	-;-;-;12;-;-;-;-;-;-;-;-;-;-;-;-;-;-		7.25847	0	0
																VTGTLETK	1	2	1	296317339	N-Term(iTRAQ4plex); K8(iTRAQ4plex)	1136.68	568.841	2	0.426481	-;-;1;-;-;-;-;-;-;-;-;-;-;-;-;-;-;-		2.94932	0	0
14251209	NP_001279.2	CLIC1	1192	chloride intracellular channel protein 1	56.43	1	10	10	17	2.89204	-;1;-;-;4;-;-;-;-;-;-;-;-;-;1;-;6;3	30.2492	241	26.9057	5.17334	LFMVLWLK	1	1	1	14251209	N-Term(iTRAQ4plex); K8(iTRAQ4plex)	1337.83	669.42	2	4.41107	-;1;-;-;-;-;-;-;-;-;-;-;-;-;-;-;-;-		3.29244	0	0
																EEFASTCPDDEEIELAYEQVAK	1	1	1	14251209	N-Term(iTRAQ4plex); C7(Methylthio); K22(iTRAQ4plex)	2850.3	1425.65	2	3.92677	-;-;-;-;-;-;-;-;-;-;-;-;-;-;-;-;1;-		3.50884	0	0
																VLDNYLTSPLPEEVDETSAEDEGVSQR	3	1	1	14251209	N-Term(iTRAQ4plex)	3136.51	1046.17	3	2.60355	-;-;-;-;-;-;-;-;-;-;-;-;-;-;1;-;-;-		4.78693	0	0
																LAALNPESNTAGLDIFAK	2	1	1	14251209	N-Term(iTRAQ4plex); K18(iTRAQ4plex)	2133.18	1067.09	2	2.43565	-;-;-;-;-;-;-;-;-;-;-;-;-;-;-;-;1;1	2.31767	4.91864	0	0
																FLDGNELTLADCNLLPK	2	1	1	14251209	N-Term(iTRAQ4plex); C12(Methylthio); K17(iTRAQ4plex)	2210.14	1105.57	2	2.0601	-;-;-;-;-;-;-;-;-;-;-;-;-;-;-;-;2;-		3.83821	0	0
																LHIVQVVCK	2	1	1	14251209	N-Term(iTRAQ4plex); C8(Methylthio); K9(iTRAQ4plex)	1372.8	458.273	3	2.24683	-;-;-;-;2;-;-;-;-;-;-;-;-;-;-;-;-;-		4.02089	0	0
																GFTIPEAFR	1	1	1	14251209	N-Term(iTRAQ4plex)	1181.64	591.324	2	2.50671	-;-;-;-;-;-;-;-;-;-;-;-;-;-;-;-;-;1		3.15468	0	0
																IEEFLEAVLCPPR	2	1	1	14251209	N-Term(iTRAQ4plex); C10(Methylthio)	1705.88	569.299	3	2.34534	-;-;-;-;-;-;-;-;-;-;-;-;-;-;-;-;2;-		3.65992	0	0
																KFLDGNELTLADCNLLPK	2	1	1	14251209	N-Term(iTRAQ4plex); K1(iTRAQ4plex); C13(Methylthio); K18(iTRAQ4plex)	2482.34	828.119	3	1.72934	-;-;-;-;2;-;-;-;-;-;-;-;-;-;-;-;-;-		5.54232	0	1
																GVTFNVTTVDTK	1	1	1	14251209	N-Term(iTRAQ4plex); K12(iTRAQ4plex)	1569.87	785.439	2	2.15613	-;-;-;-;-;-;-;-;-;-;-;-;-;-;-;-;-;1		4.60184	0	0
568815724	NP_001275591.1	CRMP1	1400	dihydropyrimidinase-related protein 1	56.36	4	18	20	46	1.01225	-;12;5;5;-;3;-;-;1;-;-;-;-;-;-;2;3;3	13.1356	566	61.4283	6.88818	MVIPGGIDVNTYLQKPSQGMTAADDFFQGTR	1	4	1	568815724	N-Term(iTRAQ4plex); K15(iTRAQ4plex); M20(Oxidation)	3661.84	1221.29	3	0.855131	-;1;-;-;-;-;-;-;-;-;-;-;-;-;-;-;-;-		3.01879	0	0
																INCPVYITK	2	4	1	568815724	N-Term(iTRAQ4plex); C3(Methylthio); K9(iTRAQ4plex)	1384.76	692.884	2	1.07102	-;1;1;-;-;-;-;-;-;-;-;-;-;-;-;-;-;-	1.6452	3.66687	0	0
																DVYQMSDSQLYEAFTFLK	1	4	1	568815724	N-Term(iTRAQ4plex); K18(iTRAQ4plex)	2473.22	825.079	3	1.4305	-;-;-;-;-;-;-;-;-;-;-;-;-;-;-;-;1;-		5.40786	0	0
																IVFEDGNINVNK	3	4	1	568815724	N-Term(iTRAQ4plex); K12(iTRAQ4plex)	1649.91	825.459	2	1.04394	-;2;1;-;-;-;-;-;-;-;-;-;-;-;-;-;-;-	5.86528	5.16817	0	0
																MDENQFVAVTSTNAAK	3	9	3	308818195;308818200;568815724	N-Term(iTRAQ4plex); K16(iTRAQ4plex)	2014.01	1007.51	2				6.98611	0	0
																GMYDGPVYEVPATPK	1	4	1	568815724	N-Term(iTRAQ4plex); K15(iTRAQ4plex)	1911.97	956.491	2	1.14649	-;-;-;-;-;-;-;-;-;-;-;-;-;-;-;-;-;1		4.61233	0	0
																MVIPGGIDVNTYLQKPSQGMTAADDFFQGTR	2	4	1	568815724	N-Term(iTRAQ4plex); K15(iTRAQ4plex)	3645.85	912.219	4	0.699264	-;1;-;-;-;-;-;-;-;-;-;-;-;-;-;-;-;-		6.53167	0	0
																GPLVFGEPIAASLGTDGTHYWSK	2	4	1	568815724	N-Term(iTRAQ4plex); K23(iTRAQ4plex)	2691.39	897.801	3	1.08466	-;-;-;1;-;1;-;-;-;-;-;-;-;-;-;-;-;-	14.8847	9.01196	0	0
																SAVEYNIFEGMECHGSPLVVISQGK	1	4	1	568815724	N-Term(iTRAQ4plex); C13(Methylthio); K25(iTRAQ4plex)	3028.49	1010.17	3	0.788815	-;-;1;-;-;-;-;-;-;-;-;-;-;-;-;-;-;-		6.35125	0	0
																SAADIIALAR	1	4	1	568815724	N-Term(iTRAQ4plex)	1144.68	572.843	2	1.08422	-;-;-;-;-;-;-;-;-;-;-;-;-;-;-;-;1;-		3.82353	0	0
																AALVGGTTMIIDHVVPEPGSSLLTSFEK	8	4	1	568815724	N-Term(iTRAQ4plex); K28(iTRAQ4plex)	3157.72	1053.25	3	0.834192	-;5;-;-;-;-;-;-;-;-;-;-;-;-;-;-;-;-		5.90938	0	0
																GLGAVILVHAENGDLIAQEQK	2	4	1	568815724	N-Term(iTRAQ4plex); K21(iTRAQ4plex)	2463.39	821.801	3	1.03791	-;-;1;1;-;-;-;-;-;-;-;-;-;-;-;-;-;-	20.3366	7.12173	0	0
																AFPEHLYQR	3	4	1	568815724	N-Term(iTRAQ4plex)	1304.69	435.567	3	1.07592	-;-;-;-;-;2;-;-;1;-;-;-;-;-;-;-;-;-	0.0201864	3.7183	0	0
																EELEVLVQDK	2	4	1	568815724	N-Term(iTRAQ4plex); K10(iTRAQ4plex)	1489.84	745.423	2	1.20163	-;1;-;-;-;-;-;-;-;-;-;-;-;-;-;-;-;1	2.59883	4.51148	0	0
																VFGLQGVSR	1	4	1	568815724	N-Term(iTRAQ4plex)	1106.64	553.825	2	0.729007	-;-;-;-;-;-;-;-;-;-;-;-;-;-;-;-;-;1		2.87031	0	0
																MTVVWDK	1	4	1	568815724	N-Term(iTRAQ4plex); K7(iTRAQ4plex)	1166.64	583.826	2	1.06739	-;-;1;-;-;-;-;-;-;-;-;-;-;-;-;-;-;-		2.73564	0	0
																NLHQSNFSLSGAQIDDNNPR	1	4	1	568815724	N-Term(iTRAQ4plex)	2371.15	791.054	3	0.796946	-;-;-;1;-;-;-;-;-;-;-;-;-;-;-;-;-;-		6.59753	0	0
																IAVGSDADVVIWDPDKLK	3	4	1	568815724	N-Term(iTRAQ4plex); K16(iTRAQ4plex); K18(iTRAQ4plex)	2373.33	791.782	3	1.02486	-;-;-;2;-;-;-;-;-;-;-;-;-;-;-;-;-;-		7.00937	0	1
																QIGENLIVPGGVK	2	7	2	308818195;568815724	N-Term(iTRAQ4plex); K13(iTRAQ4plex)	1611.97	806.489	2				5.16403	0	0
																YATPAPSAK	1	4	1	568815724	N-Term(iTRAQ4plex); K9(iTRAQ4plex)	1193.68	597.342	2	0.836075	-;1;-;-;-;-;-;-;-;-;-;-;-;-;-;-;-;-		3.0863	0	0
																DNFTLIPEGVNGIEER	3	4	1	568815724	N-Term(iTRAQ4plex)	1946.99	973.999	2	0.787157	-;-;-;-;-;-;-;-;-;-;-;-;-;-;-;2;1;-	7.89854	4.2031	0	0
																MDENQFVAVTSTNAAK	2	9	3	308818195;308818200;568815724	N-Term(iTRAQ4plex); M1(Oxidation); K16(iTRAQ4plex)	2030.01	1015.51	2				5.08177	0	0
308818195	NP_001184222.1	DPYSL2	1808	dihydropyrimidinase-related protein 2	56.28	3	20	24	114	0.442307	-;3;2;13;7;7;1;-;2;-;-;-;-;-;-;2;13;25	27.0635	677	73.4571	6.354	FQMPDQGMTSADDFFQGTK	5	3	1	308818195	N-Term(iTRAQ4plex); K19(iTRAQ4plex)	2439.12	813.712	3	0.579017	-;-;-;-;-;-;-;-;-;-;-;-;-;-;-;-;2;3	8.66312	5.1241	0	0
																KGTVVYGEPITASLGTDGSHYWSK	1	3	1	308818195	N-Term(iTRAQ4plex); K1(iTRAQ4plex); K24(iTRAQ4plex)	2985.54	747.14	4				5.79789	0	1
																FQMPDQGMTSADDFFQGTK	2	3	1	308818195	N-Term(iTRAQ4plex); M8(Oxidation); K19(iTRAQ4plex)	2455.11	819.043	3	0.635783	-;-;-;-;-;-;-;-;-;-;-;-;-;-;-;-;2;-		4.07049	0	0
																AALAGGTTMIIDHVVPEPGTSLLAAFDQWR	10	3	1	308818195	N-Term(iTRAQ4plex)	3281.71	1094.58	3	0.422368	-;-;-;-;-;-;-;-;-;-;-;-;-;-;-;-;-;5		6.11999	0	0
																FQLTDCQIYEVLSVIR	3	3	1	308818195	N-Term(iTRAQ4plex); C6(Methylthio)	2117.09	1059.05	2	0.525928	-;-;-;-;-;-;-;-;-;-;-;-;-;-;-;1;1;-	4.54304	5.04185	0	0
																NLHQSGFSLSGAQIDDNIPR	1	3	1	308818195	N-Term(iTRAQ4plex)	2313.16	771.726	3	0.501599	-;-;-;1;-;-;-;-;-;-;-;-;-;-;-;-;-;-		6.45563	0	0
																AITIANQTNCPLYITK	5	3	1	308818195	N-Term(iTRAQ4plex); C10(Methylthio); K16(iTRAQ4plex)	2098.13	1049.57	2	0.580939	-;-;-;-;-;-;-;-;-;-;-;-;-;-;-;-;-;5		5.19987	0	0
																DNFTLIPEGTNGTEER	2	3	1	308818195	N-Term(iTRAQ4plex)	1936.93	968.971	2	0.413773	-;-;-;-;-;-;-;-;-;-;-;-;-;-;-;1;1;-	7.45394	4.3593	0	0
																MDENQFVAVTSTNAAK	3	9	3	308818195;308818200;568815724	N-Term(iTRAQ4plex); K16(iTRAQ4plex)	2014.01	1007.51	2				6.98611	0	0
																ILDLGITGPEGHVLSRPEEVEAEAVNR	2	3	1	308818195	N-Term(iTRAQ4plex)	3044.61	1015.54	3	0.448349	-;-;-;-;1;1;-;-;-;-;-;-;-;-;-;-;-;-	7.35378	4.60541	0	0
																IVNDDQSFYADIYMEDGLIK	22	4	2	308818200;308818195	N-Term(iTRAQ4plex); K20(iTRAQ4plex)	2637.3	1319.15	2				4.60786	0	0
																IVLEDGTLHVTEGSGR	7	3	1	308818195	N-Term(iTRAQ4plex)	1826.97	913.989	2	0.521114	-;-;-;7;-;-;-;-;-;-;-;-;-;-;-;-;-;-		5.6481	0	0
																SSAEVIAQAR	8	3	1	308818195	N-Term(iTRAQ4plex)	1175.65	588.329	2	0.423695	-;-;-;-;-;-;-;-;-;-;-;-;-;-;-;-;3;5	1.64411	3.74766	0	0
																KPFPDFVYK	7	3	1	308818195	N-Term(iTRAQ4plex); K1(iTRAQ4plex); K9(iTRAQ4plex)	1572.91	524.976	3	0.275163	-;-;-;-;-;4;1;-;2;-;-;-;-;-;-;-;-;-	11.4564	4.63685	0	0
																MVIPGGIDVHTR	6	3	1	308818195	N-Term(iTRAQ4plex)	1438.79	480.269	3	0.530371	-;-;-;2;4;-;-;-;-;-;-;-;-;-;-;-;-;-	14.5081	5.51174	0	0
																THNSSLEYNIFEGMECR	2	3	1	308818195	N-Term(iTRAQ4plex); C16(Methylthio)	2219.96	740.658	3	0.769615	-;-;-;1;1;-;-;-;-;-;-;-;-;-;-;-;-;-	2.41975	5.33493	0	0
																MSVIWDK	1	5	2	308818195;308818200	N-Term(iTRAQ4plex); K7(iTRAQ4plex)	1166.64	583.826	2				2.89036	0	0
																AAEDEEVPAFFK	1	1	1	308818195	N-Term(iTRAQ4plex); K12(iTRAQ4plex)	1640.84	820.926	2	0.552647	-;1;-;-;-;-;-;-;-;-;-;-;-;-;-;-;-;-		5.12375	0	0
																GIQEEMEALVK	4	3	1	308818195	N-Term(iTRAQ4plex); K11(iTRAQ4plex)	1534.84	767.926	2	0.609841	-;2;-;-;-;-;-;-;-;-;-;-;-;-;-;-;-;2	25.5098	5.34042	0	0
																GTVVYGEPITASLGTDGSHYWSK	6	3	1	308818195	N-Term(iTRAQ4plex); K23(iTRAQ4plex)	2713.37	905.127	3	0.547656	-;-;-;1;1;2;-;-;-;-;-;-;-;-;-;-;-;-	20.8254	9.26468	0	0
																DIGAIAQVHAENGDIIAEEQQR	2	3	1	308818195	N-Term(iTRAQ4plex)	2521.28	841.098	3	0.403026	-;-;2;-;-;-;-;-;-;-;-;-;-;-;-;-;-;-		7.65949	0	0
																QIGENLIVPGGVK	2	7	2	308818195;568815724	N-Term(iTRAQ4plex); K13(iTRAQ4plex)	1611.97	806.489	2				5.16403	0	0
																DVAHLGPDPQPPYSR	1	1	1	308818195	N-Term(iTRAQ4plex)	1792.91	896.959	2	1.79043	-;-;-;1;-;-;-;-;-;-;-;-;-;-;-;-;-;-		4.01745	0	0
																GLYDGPVCEVSVTPK	3	3	1	308818195	N-Term(iTRAQ4plex); C8(Methylthio); K15(iTRAQ4plex)	1897.96	949.483	2	0.613544	-;-;-;-;-;-;-;-;-;-;-;-;-;-;-;-;1;2	16.2332	4.88234	0	0
																IAVGSDADLVIWDPDSVK	6	3	1	308818195	N-Term(iTRAQ4plex); K18(iTRAQ4plex)	2188.17	1094.59	2	0.668037	-;-;-;-;-;-;-;-;-;-;-;-;-;-;-;-;3;3	11.7005	5.11438	0	0
																MDENQFVAVTSTNAAK	2	9	3	308818195;308818200;568815724	N-Term(iTRAQ4plex); M1(Oxidation); K16(iTRAQ4plex)	2030.01	1015.51	2				5.08177	0	0
325652033	NP_001191786.1	TCEB1	6921	transcription elongation factor B polypeptide 1 isoform a	56.25	2	5	5	7	1.00174	-;-;2;-;2;1;-;-;-;-;-;-;-;-;-;-;1;1	13.3408	112	12.465	4.77979	AMLSGPGQFAENETNEVNFR	1	2	1	325652033	N-Term(iTRAQ4plex)	2355.11	1178.06	2	0.860262	-;-;-;-;-;-;-;-;-;-;-;-;-;-;-;-;1;-		5.72	0	0
																EIPSHVLSK	1	2	1	325652033	N-Term(iTRAQ4plex); K9(iTRAQ4plex)	1297.77	649.387	2	1.18608	-;-;-;-;-;1;-;-;-;-;-;-;-;-;-;-;-;-		3.31889	0	0
																VCMYFTYK	2	2	1	325652033	N-Term(iTRAQ4plex); C2(Methylthio); K8(iTRAQ4plex)	1388.66	694.835	2	1.03815	-;-;2;-;-;-;-;-;-;-;-;-;-;-;-;-;-;-		3.282	0	0
																LISSDGHEFIVK	2	2	1	325652033	N-Term(iTRAQ4plex); K12(iTRAQ4plex)	1632.92	816.964	2	0.881565	-;-;-;-;2;-;-;-;-;-;-;-;-;-;-;-;-;-		5.24834	0	0
																TYGGCEGPDAMYVK	1	1	1	325652033	N-Term(iTRAQ4plex); C5(Methylthio); K14(iTRAQ4plex)	1824.82	912.914	2	1.04266	-;-;-;-;-;-;-;-;-;-;-;-;-;-;-;-;-;1		5.74055	0	0
4758516	NP_004485.1	HDGF	3068	hepatoma-derived growth factor isoform a	56.25	3	12	12	22	1.13863	-;3;4;3;2;3;-;-;-;-;-;-;-;-;-;-;-;6	20.6415	240	26.7719	4.729	YQVFFFGTHETAFLGPK	2	3	1	4758516	N-Term(iTRAQ4plex); K17(iTRAQ4plex)	2277.18	759.732	3	1.08475	-;-;-;1;-;1;-;-;-;-;-;-;-;-;-;-;-;-	3.7449	5.85098	0	0
																AGDLLEDSPK	1	3	1	4758516	N-Term(iTRAQ4plex); K10(iTRAQ4plex)	1332.73	666.867	2	1.55829	-;-;1;-;-;-;-;-;-;-;-;-;-;-;-;-;-;-		4.42175	0	0
																SCVEEPEPEPEAAEGDGDK	2	3	1	4758516	N-Term(iTRAQ4plex); C2(Methylthio); K19(iTRAQ4plex)	2321.99	1161.5	2	1.0444	-;-;-;-;-;-;-;-;-;-;-;-;-;-;-;-;-;2		4.73779	0	0
																DLFPYEESK	1	3	1	4758516	N-Term(iTRAQ4plex); K9(iTRAQ4plex)	1415.73	708.37	2	1.04858	-;1;-;-;-;-;-;-;-;-;-;-;-;-;-;-;-;-		3.0238	0	0
																CGDLVFAK	2	1	1	4758516	N-Term(iTRAQ4plex); C1(Methylthio); K8(iTRAQ4plex)	1186.62	593.813	2	0.998653	-;1;1;-;-;-;-;-;-;-;-;-;-;-;-;-;-;-	26.3892	3.3027	0	0
																GPPQEEEEEEDEEEEATKEDAEAPGIR	1	3	1	4758516	N-Term(iTRAQ4plex); K18(iTRAQ4plex)	3330.48	1110.83	3	0.796125	-;-;1;-;-;-;-;-;-;-;-;-;-;-;-;-;-;-		2.87665	0	1
																IDEMPEAAVK	1	1	1	4758516	N-Term(iTRAQ4plex); K10(iTRAQ4plex)	1390.75	695.88	2	0.674002	-;1;-;-;-;-;-;-;-;-;-;-;-;-;-;-;-;-		4.21146	0	0
																GPPQEEEEEEDEEEEATK	2	3	1	4758516	N-Term(iTRAQ4plex); K18(iTRAQ4plex)	2392.03	1196.52	2	1.30811	-;-;-;-;-;-;-;-;-;-;-;-;-;-;-;-;-;2		5.06342	0	0
																KGFSEGLWEIENNPTVK	3	3	1	4758516	N-Term(iTRAQ4plex); K1(iTRAQ4plex); K17(iTRAQ4plex)	2380.27	794.094	3	1.02419	-;-;-;-;-;2;-;-;-;-;-;-;-;-;-;-;-;-		6.54641	0	1
																GFSEGLWEIENNPTVK	2	3	1	4758516	N-Term(iTRAQ4plex); K16(iTRAQ4plex)	2108.08	1054.55	2	0.838538	-;-;-;-;-;-;-;-;-;-;-;-;-;-;-;-;-;2		6.21565	0	0
																EAATLEVERPLPMEVEK	3	3	1	4758516	N-Term(iTRAQ4plex); K17(iTRAQ4plex)	2229.19	1115.1	2	1.14089	-;-;1;2;-;-;-;-;-;-;-;-;-;-;-;-;-;-	15.8609	5.5471	0	0
																SCVEEPEPEPEAAEGDGDKK	2	3	1	4758516	N-Term(iTRAQ4plex); C2(Methylthio); K19(iTRAQ4plex); K20(iTRAQ4plex)	2594.2	865.404	3	1.52867	-;-;-;-;2;-;-;-;-;-;-;-;-;-;-;-;-;-		6.30769	0	1
4502011	NP_000467.1	AK1	203	adenylate kinase isoenzyme 1	56.19	1	8	8	17	0.611314	-;1;-;2;-;-;-;1;-;-;-;-;-;-;-;5;1;3	21.5149	194	21.6213	8.63135	VNAEGSVDSVFSQVCTHLDALK	2	1	1	4502011	N-Term(iTRAQ4plex); C15(Methylthio); K22(iTRAQ4plex)	2653.33	885.115	3	1.16429	-;-;-;1;-;-;-;-;-;-;-;-;-;-;-;-;-;-		4.82252	0	0
																YGYTHLSTGDLLR	1	1	1	4502011	N-Term(iTRAQ4plex)	1639.85	820.429	2	0.543492	-;-;-;1;-;-;-;-;-;-;-;-;-;-;-;-;-;-		4.14288	0	0
																IGQPTLLLYVDAGPETMTQR	2	1	1	4502011	N-Term(iTRAQ4plex)	2347.25	783.087	3	0.555054	-;-;-;-;-;-;-;-;-;-;-;-;-;-;-;2;-;-		5.89613	0	0
																GQLVPLETVLDMLR	6	1	1	4502011	N-Term(iTRAQ4plex)	1727.99	576.667	3	0.551462	-;-;-;-;-;-;-;-;-;-;-;-;-;-;-;2;1;-	7.07934	3.84912	0	0
																IGQPTLLLYVDAGPETMTQR	1	1	1	4502011	N-Term(iTRAQ4plex); M17(Oxidation)	2363.24	788.418	3	0.799084	-;-;-;-;-;-;-;-;-;-;-;-;-;-;-;1;-;-		4.5456	0	0
																RLETYYK	1	1	1	4502011	N-Term(iTRAQ4plex); K7(iTRAQ4plex)	1260.71	420.91	3	0.394891	-;-;-;-;-;-;-;1;-;-;-;-;-;-;-;-;-;-		3.69569	0	1
																ATEPVIAFYEK	2	1	1	4502011	N-Term(iTRAQ4plex); K11(iTRAQ4plex)	1555.87	778.437	2	0.647948	-;1;-;-;-;-;-;-;-;-;-;-;-;-;-;-;-;1	6.79398	4.68973	0	0
																IIFVVGGPGSGK	1	1	1	4502011	N-Term(iTRAQ4plex); K12(iTRAQ4plex)	1418.86	709.934	2	0.624599	-;-;-;-;-;-;-;-;-;-;-;-;-;-;-;-;-;1		3.55973	0	0
																EVQQGEEFER	1	1	1	4502011	N-Term(iTRAQ4plex)	1394.67	697.838	2	0.489686	-;-;-;-;-;-;-;-;-;-;-;-;-;-;-;-;-;1		3.64473	0	0
4506671	NP_000995.1	RPLP2	6181	60S acidic ribosomal protein P2	55.65	2	4	5	8	0.773052	-;2;-;-;1;-;-;-;-;-;-;-;-;-;-;-;2;2	24.0436	115	11.6578	4.53857	YVASYLLAALGGNSSPSAK	2	1	1	4506671	N-Term(iTRAQ4plex); K19(iTRAQ4plex)	2157.18	719.73	3	0.642421	-;-;-;-;-;-;-;-;-;-;-;-;-;-;-;-;1;1	56.782	4.38213	0	0
																ILDSVGIEADDDR	1	1	1	4506671	N-Term(iTRAQ4plex)	1561.78	781.396	2	0.87394	-;-;-;-;-;-;-;-;-;-;-;-;-;-;-;-;1;-		4.1497	0	0
																ILDSVGIEADDDRLNK	1	1	1	4506671	N-Term(iTRAQ4plex); K16(iTRAQ4plex)	2061.11	687.708	3	0.652757	-;-;-;-;1;-;-;-;-;-;-;-;-;-;-;-;-;-		5.8188	0	1
																KEESEESDDDMGFGLFD	1	3	2	4506669;4506671	N-Term(iTRAQ4plex); K1(iTRAQ4plex)	2237.96	1119.49	2				2.88197	0	1
																NIEDVIAQGIGK	3	1	1	4506671	N-Term(iTRAQ4plex); K12(iTRAQ4plex)	1544.89	772.95	2	0.964983	-;2;-;-;-;-;-;-;-;-;-;-;-;-;-;-;-;1	10.4031	5.03989	0	0
4506693	NP_001012.1	RPS17	6218	40S ribosomal protein S17	55.56	1	5	5	7	1.18297	-;-;-;-;3;1;1;-;-;-;-;-;-;-;-;-;1;1	10.1035	135	15.5404	9.84717	LGNDFHTNK	1	1	1	4506693	N-Term(iTRAQ4plex); K9(iTRAQ4plex)	1333.71	667.357	2	1.2847	-;-;-;-;-;-;1;-;-;-;-;-;-;-;-;-;-;-		3.61168	0	0
																LLDFGSLSNLQVTQPTVGMNFK	1	1	1	4506693	N-Term(iTRAQ4plex); K22(iTRAQ4plex)	2697.46	899.824	3	1.32201	-;-;-;-;-;-;-;-;-;-;-;-;-;-;-;-;1;-		5.54462	0	0
																VCEEIAIIPSK	1	1	1	4506693	N-Term(iTRAQ4plex); C2(Methylthio); K11(iTRAQ4plex)	1535.84	768.424	2	1.1334	-;-;-;-;-;-;-;-;-;-;-;-;-;-;-;-;-;1		3.2133	0	0
																IAGYVTHLMK	3	1	1	4506693	N-Term(iTRAQ4plex); K10(iTRAQ4plex)	1420.82	710.913	2	1.07454	-;-;-;-;2;1;-;-;-;-;-;-;-;-;-;-;-;-	9.31985	4.38108	0	0
																RDNYVPEVSALDQEIIEVDPDTK	1	1	1	4506693	N-Term(iTRAQ4plex); K23(iTRAQ4plex)	2933.5	978.504	3	1.02939	-;-;-;-;1;-;-;-;-;-;-;-;-;-;-;-;-;-		5.72258	0	1
6912328	NP_036269.1	DDAH1	23576	N(G),N(G)-dimethylarginine dimethylaminohydrolase 1	55.44	2	13	14	31	0.52106	-;3;2;4;1;2;1;6;-;1;-;-;-;-;-;-;4;2	88.2853	285	31.1019	5.80811	VDGLLTCCSVLINK	2	2	1	6912328	N-Term(iTRAQ4plex); C7(Methylthio); C8(Methylthio); K14(iTRAQ4plex)	1857.96	929.485	2	0.183231	-;-;-;-;-;-;-;-;-;-;-;-;-;-;-;-;-;1		3.87699	0	0
																GAEILADTFK	2	2	1	6912328	N-Term(iTRAQ4plex); K10(iTRAQ4plex)	1352.77	676.89	2	0.515345	-;1;1;-;-;-;-;-;-;-;-;-;-;-;-;-;-;-	28.381	4.19049	0	0
																LQLNIVEMK	1	2	1	6912328	N-Term(iTRAQ4plex); K9(iTRAQ4plex)	1375.82	688.416	2	0.647547	-;1;-;-;-;-;-;-;-;-;-;-;-;-;-;-;-;-		3.76109	0	0
																DENATLDGGDVLFTGR	1	2	1	6912328	N-Term(iTRAQ4plex)	1823.89	912.448	2	0.456618	-;-;-;-;-;-;-;-;-;-;-;-;-;-;-;-;1;-		5.47279	0	0
																GHVLLHR	1	2	1	6912328	N-Term(iTRAQ4plex)	975.601	488.304	2	0.268832	-;-;-;-;-;-;-;-;-;1;-;-;-;-;-;-;-;-		2.84196	0	0
																DHMLIPVSMSELEK	2	2	1	6912328	N-Term(iTRAQ4plex); K14(iTRAQ4plex)	1917	639.672	3	1.22896	-;-;-;1;1;-;-;-;-;-;-;-;-;-;-;-;-;-	64.8424	4.84549	0	0
																LKDHMLIPVSMSELEK	2	2	1	6912328	N-Term(iTRAQ4plex); K2(iTRAQ4plex); M5(Oxidation); K16(iTRAQ4plex)	2318.28	773.431	3	0.675427	-;-;-;-;-;-;-;2;-;-;-;-;-;-;-;-;-;-		5.65795	0	1
																LTVPDDIAANCIYLNIPNK	2	2	1	6912328	N-Term(iTRAQ4plex); C11(Methylthio); K19(iTRAQ4plex)	2421.28	807.765	3	0.429774	-;-;-;-;-;-;-;-;-;-;-;-;-;-;-;-;2;-		5.44929	0	0
																LKDHMLIPVSMSELEK	5	2	1	6912328	N-Term(iTRAQ4plex); K2(iTRAQ4plex); K16(iTRAQ4plex)	2302.29	768.102	3	0.361609	-;-;-;-;-;-;-;4;-;-;-;-;-;-;-;-;-;-		5.18462	0	1
																EFFVGLSK	3	3	2	6912328;7524354	N-Term(iTRAQ4plex); K8(iTRAQ4plex)	1214.7	607.853	2				3.54419	0	0
																SFCSMAGPNLIAIGSSESAQK	2	2	1	6912328	N-Term(iTRAQ4plex); C3(Methylthio); K21(iTRAQ4plex)	2432.18	1216.6	2	0.290048	-;-;-;-;-;-;-;-;-;-;-;-;-;-;-;-;1;1	35.7564	6.1283	0	0
																DYAVSTVPVADGLHLK	4	2	1	6912328	N-Term(iTRAQ4plex); K16(iTRAQ4plex)	1973.09	658.368	3	0.407244	-;-;-;3;-;-;1;-;-;-;-;-;-;-;-;-;-;-	52.4348	5.35918	0	0
																TPEEYPESAK	1	2	1	6912328	N-Term(iTRAQ4plex); K10(iTRAQ4plex)	1438.73	719.87	2	0.231501	-;1;-;-;-;-;-;-;-;-;-;-;-;-;-;-;-;-		3.2557	0	0
																QHQLYVGVLGSK	2	1	1	6912328	N-Term(iTRAQ4plex); K12(iTRAQ4plex)	1616.93	808.969	2	0.455461	-;-;-;-;-;2;-;-;-;-;-;-;-;-;-;-;-;-		5.12216	0	0
																LQLNIVEMKDENATLDGGDVLFTGR	1	2	1	6912328	N-Term(iTRAQ4plex); K9(iTRAQ4plex)	3036.6	1012.87	3	0.117346	-;-;1;-;-;-;-;-;-;-;-;-;-;-;-;-;-;-		5.8474	0	1
11128019	NP_061820.1	CYCS	54205	cytochrome c	55.24	1	6	6	19	0.50183	-;3;2;-;1;3;-;-;-;-;-;-;-;-;-;-;4;4	13.3538	105	11.7411	9.56885	ADLIAYLK	3	1	1	11128019	N-Term(iTRAQ4plex); K8(iTRAQ4plex)	1194.73	597.87	2	0.522769	-;1;1;-;-;1;-;-;-;-;-;-;-;-;-;-;-;-	24.8508	3.54321	0	0
																TGQAPGYSYTAANK	1	1	1	11128019	N-Term(iTRAQ4plex); K14(iTRAQ4plex)	1716.9	572.971	3	0.723199	-;1;-;-;-;-;-;-;-;-;-;-;-;-;-;-;-;-		4.97153	0	0
																MIFVGIK	2	1	1	11128019	N-Term(iTRAQ4plex); K7(iTRAQ4plex)	1095.7	548.352	2	0.40473	-;1;1;-;-;-;-;-;-;-;-;-;-;-;-;-;-;-	8.77389	3.00002	0	0
																TGPNLHGLFGR	2	1	1	11128019	N-Term(iTRAQ4plex)	1312.71	438.242	3	0.506061	-;-;-;-;-;2;-;-;-;-;-;-;-;-;-;-;-;-		4.2543	0	0
																GIIWGEDTLMEYLENPK	9	1	1	11128019	N-Term(iTRAQ4plex); K17(iTRAQ4plex)	2296.18	1148.59	2	0.503501	-;-;-;-;-;-;-;-;-;-;-;-;-;-;-;-;4;4	12.0887	6.16766	0	0
																GIIWGEDTLMEYLENPKK	2	1	1	11128019	N-Term(iTRAQ4plex); K17(iTRAQ4plex); K18(iTRAQ4plex)	2568.38	856.799	3	0.483926	-;-;-;-;1;-;-;-;-;-;-;-;-;-;-;-;-;-		6.61472	0	1
222352151	NP_006187.2	PCBP1	5093	poly(rC)-binding protein 1	55.06	1	8	10	43	2.01432	-;-;1;-;-;-;-;1;-;-;-;-;-;-;8;3;-;7	25.8468	356	37.4739	7.09326	IITLTGPTNAIFK	2	1	1	222352151	N-Term(iTRAQ4plex); K13(iTRAQ4plex)	1677.02	839.013	2	1.67572	-;-;-;-;-;-;-;-;-;-;-;-;-;-;-;-;-;2		4.5152	0	0
																AITIAGVPQSVTECVK	3	1	1	222352151	N-Term(iTRAQ4plex); C14(Methylthio); K16(iTRAQ4plex)	1950.06	975.534	2	1.55062	-;-;-;-;-;-;-;-;-;-;-;-;-;-;-;-;-;3		4.39097	0	0
																CSDAAGYPHATHDLEGPPLDAYSIQGQHTISPLDLAK	1	1	1	222352151	N-Term(iTRAQ4plex); C1(Methylthio); K37(iTRAQ4plex)	4223.02	845.41	5				5.95064	0	0
																ESTGAQVQVAGDMLPNSTER	5	10	3	148833484;222352151;194306633	N-Term(iTRAQ4plex); M13(Oxidation)	2250.08	750.698	3				5.75906	0	0
																AFAMIIDK	2	8	2	148833484;222352151	N-Term(iTRAQ4plex); K8(iTRAQ4plex)	1196.69	598.851	2				3.7164	0	0
																QQSHFAMMHGGTGFAGIDSSSPEVK	2	1	1	222352151	N-Term(iTRAQ4plex); K25(iTRAQ4plex)	2894.37	965.463	3	1.6611	-;-;-;-;-;-;-;1;-;-;-;-;-;-;-;-;-;-		5.9463	0	0
																VMTIPYQPMPASSPVICAGGQDR	6	1	1	222352151	N-Term(iTRAQ4plex); M2(Oxidation); C17(Methylthio)	2624.26	875.424	3	2.15763	-;-;-;-;-;-;-;-;-;-;-;-;-;-;5;-;-;-		4.85084	0	0
																QICLVMLETLSQSPQGR	6	1	1	222352151	N-Term(iTRAQ4plex); C3(Methylthio)	2093.07	1047.04	2	2.65122	-;-;-;-;-;-;-;-;-;-;-;-;-;-;-;2;-;-		4.89116	0	0
																VMTIPYQPMPASSPVICAGGQDR	6	1	1	222352151	N-Term(iTRAQ4plex); C17(Methylthio)	2608.26	870.093	3	2.38391	-;-;-;-;-;-;-;-;-;-;-;-;-;-;3;1;-;-	40.7024	5.11001	0	0
																LVVPATQCGSLIGK	2	1	1	222352151	N-Term(iTRAQ4plex); C8(Methylthio); K14(iTRAQ4plex)	1719.97	860.49	2	1.74598	-;-;-;-;-;-;-;-;-;-;-;-;-;-;-;-;-;2		3.97123	0	0
																LEEDINSSMTNSTAASRPPVTLR	1	1	1	222352151	N-Term(iTRAQ4plex)	2633.33	878.448	3	2.03426	-;-;1;-;-;-;-;-;-;-;-;-;-;-;-;-;-;-		3.85937	0	0
																VMTIPYQPMPASSPVICAGGQDR	1	1	1	222352151	N-Term(iTRAQ4plex); M2(Oxidation); M9(Oxidation); C17(Methylthio)	2640.25	880.754	3				3.38443	0	0
																ESTGAQVQVAGDMLPNSTER	6	10	3	148833484;222352151;194306633	N-Term(iTRAQ4plex)	2234.08	1117.54	2				7.52083	0	0
44917606	NP_071363.1	NAPB	63908	beta-soluble NSF attachment protein isoform b	54.7	4	9	12	28	0.558122	-;3;1;2;3;5;-;-;1;-;-;-;-;-;-;-;1;2	36.8635	298	33.5355	5.46533	EAVQLMAEAEK	1	3	1	44917606	N-Term(iTRAQ4plex); K11(iTRAQ4plex)	1506.81	753.908	2	0.613483	-;-;-;-;-;-;-;-;-;-;-;-;-;-;-;-;-;1		4.37507	0	0
																SIQGDGEGDGDLK	2	4	1	44917606	N-Term(iTRAQ4plex); K13(iTRAQ4plex)	1578.79	789.898	2	0.331697	-;1;1;-;-;-;-;-;-;-;-;-;-;-;-;-;-;-	9.70569	4.84672	0	0
																AIAHYEQSADYYKGEESNSSANK	1	5	2	44917606;47933379	N-Term(iTRAQ4plex); K13(iTRAQ4plex); K23(iTRAQ4plex)	2994.44	749.367	4				3.98321	0	1
																HDSATSFVDAGNAYK	3	2	1	44917606	N-Term(iTRAQ4plex); K15(iTRAQ4plex)	1870.9	624.306	3	0.717378	-;-;-;-;-;2;-;-;1;-;-;-;-;-;-;-;-;-	59.818	5.41199	0	0
																KADPQEAINCLNAAIDIYTDMGR	1	2	1	44917606	N-Term(iTRAQ4plex); K1(iTRAQ4plex); C10(Methylthio)	2856.39	952.803	3				3.57775	0	1
																YEEMFPAFTDSR	1	4	1	44917606	N-Term(iTRAQ4plex)	1636.74	818.876	2	0.628511	-;-;-;-;-;-;-;-;-;-;-;-;-;-;-;-;1;-		4.033	0	0
																LDQWLTTMLLR	2	5	2	44917606;47933379	N-Term(iTRAQ4plex)	1533.86	767.432	2				3.86883	0	0
																LLEAHEEQNSEAYTEAVK	2	4	1	44917606	N-Term(iTRAQ4plex); K18(iTRAQ4plex)	2349.18	783.731	3	0.468701	-;-;-;2;-;-;-;-;-;-;-;-;-;-;-;-;-;-		8.77922	0	0
																IEEACEMYTR	1	3	1	44917606	N-Term(iTRAQ4plex); C5(Methylthio)	1434.62	717.812	2	0.515068	-;-;-;-;-;-;-;-;-;-;-;-;-;-;-;-;-;1		3.56643	0	0
																VAAYAAQLEQYQK	2	4	1	44917606	N-Term(iTRAQ4plex); K13(iTRAQ4plex)	1770.97	885.988	2	0.72476	-;2;-;-;-;-;-;-;-;-;-;-;-;-;-;-;-;-		6.44298	0	0
																AIAHYEQSADYYK	6	5	2	44917606;47933379	N-Term(iTRAQ4plex); K13(iTRAQ4plex)	1846.92	923.964	2				6.33229	0	0
																AALCHFIVDELNAK	6	4	1	44917606	N-Term(iTRAQ4plex); C4(Methylthio); K14(iTRAQ4plex)	1877.99	939.499	2	0.441665	-;-;-;-;3;3;-;-;-;-;-;-;-;-;-;-;-;-	5.24853	5.28313	0	0
4503971	NP_001484.1	GDI1	2664	rab GDP dissociation inhibitor alpha	54.59	1	13	18	42	0.836947	-;3;2;2;3;-;-;1;-;-;1;1;-;-;-;2;8;5	32.9972	447	50.5501	5.13525	FLVFVANFDENDPK	2	1	1	4503971	N-Term(iTRAQ4plex); K14(iTRAQ4plex)	1943.01	648.343	3	0.989446	-;-;-;-;-;-;-;-;-;-;-;-;-;-;-;-;-;2		3.32682	0	0
																MLLYTEVTR	1	2	2	4503971;6598323	N-Term(iTRAQ4plex)	1269.7	635.354	2				3.19308	0	0
																EVEPALELLEPIDQK	1	1	1	4503971	N-Term(iTRAQ4plex); K15(iTRAQ4plex)	2011.12	1006.06	2	1.07528	-;-;-;-;-;-;-;-;-;-;-;-;-;-;-;-;1;-		5.38358	0	0
																FDLGQDVIDFTGHALALYR	2	3	2	6598323;4503971	N-Term(iTRAQ4plex)	2295.19	765.735	3				4.78035	0	0
																SPYLYPLYGLGELPQGFAR	5	3	2	6598323;4503971	N-Term(iTRAQ4plex)	2285.21	762.408	3				5.23167	0	0
																VPSTETEALASNLMGMFEK	6	1	1	4503971	N-Term(iTRAQ4plex); K19(iTRAQ4plex)	2343.19	781.734	3	0.755438	-;-;-;-;-;-;-;-;-;-;-;-;-;-;-;-;4;2	5.56323	5.75901	0	0
																KSDIYVCMISYAHNVAAQGK	2	1	1	4503971	N-Term(iTRAQ4plex); K1(iTRAQ4plex); C7(Methylthio); K20(iTRAQ4plex)	2676.37	892.794	3	0.553949	-;-;-;-;-;-;-;1;-;-;-;-;-;-;-;-;-;-		5.37327	0	1
																DWNVDLIPK	1	3	2	6598323;4503971	N-Term(iTRAQ4plex); K9(iTRAQ4plex)	1387.79	694.397	2				3.47108	0	0
																KQNDVFGEAEQ	2	1	1	4503971	N-Term(iTRAQ4plex); K1(iTRAQ4plex)	1552.78	518.265	3	0.66774	-;-;-;2;-;-;-;-;-;-;-;-;-;-;-;-;-;-		3.89028	0	1
																FQLLEGPPESMGR	3	1	1	4503971	N-Term(iTRAQ4plex)	1604.82	802.914	2	0.875286	-;-;-;-;-;-;-;-;-;-;-;-;-;-;-;2;1;-	8.79112	4.1258	0	0
																VVEGSFVYK	2	1	1	4503971	N-Term(iTRAQ4plex); K9(iTRAQ4plex)	1315.75	658.379	2	0.616115	-;1;1;-;-;-;-;-;-;-;-;-;-;-;-;-;-;-	7.57757	3.93801	0	0
																NPYYGGESSSITPLEELYK	1	1	1	4503971	N-Term(iTRAQ4plex); K19(iTRAQ4plex)	2435.22	1218.11	2	0.712172	-;-;-;-;-;-;-;-;-;-;-;-;-;-;-;-;-;1		5.28366	0	0
																QLICDPSYIPDR	1	1	1	4503971	N-Term(iTRAQ4plex); C4(Methylthio)	1609.79	805.396	2	0.881312	-;-;-;-;-;-;-;-;-;-;-;-;-;-;-;-;1;-		4.15273	0	0
																IICILSHPIK	3	1	1	4503971	N-Term(iTRAQ4plex); C3(Methylthio); K10(iTRAQ4plex)	1470.88	490.965	3	0.62057	-;-;-;-;3;-;-;-;-;-;-;-;-;-;-;-;-;-		4.09771	0	0
																MAGTAFDFENMK	3	1	1	4503971	N-Term(iTRAQ4plex); K12(iTRAQ4plex)	1649.8	825.402	2	0.723089	-;2;1;-;-;-;-;-;-;-;-;-;-;-;-;-;-;-	21.5236	5.73684	0	0
																TDDYLDQPCLETVNR	1	1	1	4503971	N-Term(iTRAQ4plex); C9(Methylthio)	1971.89	986.448	2	0.613229	-;-;-;-;-;-;-;-;-;-;-;-;-;-;-;-;1;-		4.40381	0	0
																QNDVFGEAEQ	2	1	1	4503971	N-Term(iTRAQ4plex)	1280.59	640.797	2	1.30165	-;-;-;-;-;-;-;-;-;-;1;1;-;-;-;-;-;-	6.63831	2.67759	0	0
																NTNDANSCQIIIPQNQVNR	4	3	2	6598323;4503971	N-Term(iTRAQ4plex); C8(Methylthio)	2332.12	1166.56	2				6.71011	0	0
4506597	NP_000967.1	RPL12	6136	60S ribosomal protein L12	54.55	1	6	6	10	1.33938	-;-;1;-;3;-;-;-;-;-;-;-;-;-;-;-;4;1	13.1506	165	17.8075	9.42236	CTGGEVGATSALAPK	1	1	1	4506597	N-Term(iTRAQ4plex); C1(Methylthio); K15(iTRAQ4plex)	1695.86	848.436	2	1.5606	-;-;-;-;-;-;-;-;-;-;-;-;-;-;-;-;-;1		6.13156	0	0
																IGPLGLSPK	1	1	1	4506597	N-Term(iTRAQ4plex); K9(iTRAQ4plex)	1169.74	585.375	2	1.38782	-;-;1;-;-;-;-;-;-;-;-;-;-;-;-;-;-;-		3.23472	0	0
																QAQIEVVPSASALIIK	2	1	1	4506597	N-Term(iTRAQ4plex); K16(iTRAQ4plex)	1955.18	978.092	2	1.32231	-;-;-;-;-;-;-;-;-;-;-;-;-;-;-;-;2;-		4.82813	0	0
																EILGTAQSVGCNVDGR	2	1	1	4506597	N-Term(iTRAQ4plex); C11(Methylthio)	1808.88	904.942	2	0.718416	-;-;-;-;-;-;-;-;-;-;-;-;-;-;-;-;2;-		4.99227	0	0
																HSGNITFDEIVNIAR	2	1	1	4506597	N-Term(iTRAQ4plex)	1829.96	610.659	3	1.27593	-;-;-;-;2;-;-;-;-;-;-;-;-;-;-;-;-;-		5.14239	0	0
																HPHDIIDDINSGAVECPAS	2	1	1	4506597	N-Term(iTRAQ4plex); C16(Methylthio)	2179.99	727.334	3	1.24416	-;-;-;-;1;-;-;-;-;-;-;-;-;-;-;-;-;-		4.3421	0	0
58761484	NP_001008800.1	CCT3	7203	T-complex protein 1 subunit gamma isoform c	54.44	1	1	24	40	1.12676	-;-;-;-;-;2;-;-;-;-;-;-;-;-;-;-;-;-		507	56.3952	6.49365	IDDIVSGHK	2	2	2	63162572;58761484	N-Term(iTRAQ4plex); K9(iTRAQ4plex)	1271.72	424.577	3				4.34422	0	0
																TLIQNCGASTIR	1	2	2	63162572;58761484	N-Term(iTRAQ4plex); C6(Methylthio)	1466.76	733.882	2				3.84691	0	0
																IGDEYFTFITDCK	2	2	2	63162572;58761484	N-Term(iTRAQ4plex); C12(Methylthio); K13(iTRAQ4plex)	1885.9	943.452	2				4.94139	0	0
																AVAQALEVIPR	1	2	2	63162572;58761484	N-Term(iTRAQ4plex)	1310.79	655.899	2				4.26928	0	0
																GISDLAQHYLMR	3	2	2	63162572;58761484	N-Term(iTRAQ4plex)	1547.81	774.41	2				4.93951	0	0
																ACTILLR	1	2	2	63162572;58761484	N-Term(iTRAQ4plex); C2(Methylthio)	979.552	490.28	2				2.78707	0	0
																WSSLACNIALDAVK	3	2	2	63162572;58761484	N-Term(iTRAQ4plex); C6(Methylthio); K14(iTRAQ4plex)	1824.96	912.983	2				5.39167	0	0
																IPGGIIEDSCVLR	1	2	2	63162572;58761484	N-Term(iTRAQ4plex); C10(Methylthio)	1561.82	781.414	2				3.13979	0	0
																GESQTDIEITR	2	2	2	63162572;58761484	N-Term(iTRAQ4plex)	1392.71	696.857	2				4.1508	0	0
																KIGDEYFTFITDCK	3	2	2	63162572;58761484	N-Term(iTRAQ4plex); K1(iTRAQ4plex); C13(Methylthio); K14(iTRAQ4plex)	2158.07	1079.54	2				5.57419	0	1
																NVLLDPQLVPGGGASEMAVAHALTEK	2	2	2	63162572;58761484	N-Term(iTRAQ4plex); K26(iTRAQ4plex)	2905.58	969.2	3				5.90573	0	0
																IVLLDSSLEYK	1	2	2	63162572;58761484	N-Term(iTRAQ4plex); K11(iTRAQ4plex)	1567.92	784.462	2				4.41938	0	0
																KISIPVDISDSDMMLNIINSSITTK	1	2	2	63162572;58761484	N-Term(iTRAQ4plex); K1(iTRAQ4plex); K25(iTRAQ4plex)	3167.73	1056.58	3				5.20025	0	1
																KALDDMISTLK	2	1	1	58761484	N-Term(iTRAQ4plex); K1(iTRAQ4plex); K11(iTRAQ4plex)	1666.96	833.981	2	1.12676	-;-;-;-;-;2;-;-;-;-;-;-;-;-;-;-;-;-		4.64548	0	1
																EDDVGTGAGLLEIK	1	2	2	63162572;58761484	N-Term(iTRAQ4plex); K14(iTRAQ4plex)	1704.92	852.965	2				6.00898	0	0
																HTQENCETWGVNGETGTLVDMK	1	2	2	63162572;58761484	N-Term(iTRAQ4plex); C6(Methylthio); K22(iTRAQ4plex)	2783.27	928.428	3				4.88882	0	0
																KGESQTDIEITR	2	2	2	63162572;58761484	N-Term(iTRAQ4plex); K1(iTRAQ4plex)	1664.91	555.64	3				3.92593	0	1
																ELGIWEPLAVK	1	2	2	63162572;58761484	N-Term(iTRAQ4plex); K11(iTRAQ4plex)	1542.91	771.96	2				4.22771	0	0
																TAVETAVLLLR	2	2	2	63162572;58761484	N-Term(iTRAQ4plex)	1329.82	665.414	2				3.94395	0	0
																ALDDMISTLK	2	2	2	63162572;58761484	N-Term(iTRAQ4plex); K10(iTRAQ4plex)	1394.78	697.895	2				4.19439	0	0
																AMTGVEQWPYR	1	2	2	63162572;58761484	N-Term(iTRAQ4plex)	1481.73	741.368	2				3.93116	0	0
																KVQSGNINAAK	1	2	2	63162572;58761484	N-Term(iTRAQ4plex); K1(iTRAQ4plex); K11(iTRAQ4plex)	1561.93	521.316	3				3.69763	0	1
																NLQDAMQVCR	2	2	2	63162572;58761484	N-Term(iTRAQ4plex); C9(Methylthio)	1367.63	684.321	2				3.84113	0	0
																IVSRPEELREDDVGTGAGLLEIK	2	2	2	63162572;58761484	N-Term(iTRAQ4plex); K23(iTRAQ4plex)	2784.51	696.883	4				4.57448	0	1
4502049	NP_001619.1	AKR1B1	231	aldose reductase	54.43	2	12	12	29	1.2106	-;3;2;-;2;6;4;4;4;-;-;-;-;-;-;1;1;1	24.6807	316	35.8305	6.97607	LWCTYHEK	4	1	1	4502049	N-Term(iTRAQ4plex); C3(Methylthio); K8(iTRAQ4plex)	1413.68	471.899	3	1.36641	-;-;-;-;-;1;1;-;2;-;-;-;-;-;-;-;-;-	5.46612	3.5634	0	0
																HIDCAHVYQNENEVGVAIQEK	3	1	1	4502049	N-Term(iTRAQ4plex); C4(Methylthio); K21(iTRAQ4plex)	2730.33	910.78	3	1.07082	-;-;-;-;-;-;-;3;-;-;-;-;-;-;-;-;-;-		8.17529	0	0
																GIVVTAYSPLGSPDRPWAKPEDPSLLEDPR	1	1	1	4502049	N-Term(iTRAQ4plex); K19(iTRAQ4plex)	3550.87	1184.3	3				3.95501	0	0
																REELFIVSK	3	1	1	4502049	N-Term(iTRAQ4plex); K9(iTRAQ4plex)	1408.84	470.284	3	1.15981	-;-;-;-;-;2;1;-;-;-;-;-;-;-;-;-;-;-	50.9131	3.61948	0	1
																TTAQVLIR	2	2	1	4502049	N-Term(iTRAQ4plex)	1045.65	523.328	2	1.42136	-;-;-;-;-;-;-;-;-;-;-;-;-;-;-;-;1;1	21.556	3.36611	0	0
																VFDFELSSQDMTTLLSYNR	1	1	1	4502049	N-Term(iTRAQ4plex)	2410.17	804.062	3	0.581955	-;-;-;-;-;-;-;-;-;-;-;-;-;-;-;1;-;-		3.06967	0	0
																YKPAVNQIECHPYLTQEK	5	1	1	4502049	N-Term(iTRAQ4plex); K2(iTRAQ4plex); C10(Methylthio); K18(iTRAQ4plex)	2639.37	660.597	4	1.24191	-;-;-;-;-;-;2;1;2;-;-;-;-;-;-;-;-;-	17.8985	5.54252	0	0
																MPILGLGTWK	2	1	1	4502049	N-Term(iTRAQ4plex); K10(iTRAQ4plex)	1403.84	702.422	2	0.955617	-;2;-;-;-;-;-;-;-;-;-;-;-;-;-;-;-;-		3.42773	0	0
																VCALLSCTSHK	2	1	1	4502049	N-Term(iTRAQ4plex); C2(Methylthio); C7(Methylthio); K11(iTRAQ4plex)	1541.75	514.588	3	1.29863	-;-;-;-;2;-;-;-;-;-;-;-;-;-;-;-;-;-		5.11852	0	0
																LIQYCQSK	2	1	1	4502049	N-Term(iTRAQ4plex); C5(Methylthio); K8(iTRAQ4plex)	1316.69	658.85	2	1.09739	-;-;2;-;-;-;-;-;-;-;-;-;-;-;-;-;-;-		3.16918	0	0
																LDYLDLYLIHWPTGFKPGK	3	1	1	4502049	N-Term(iTRAQ4plex); K16(iTRAQ4plex); K19(iTRAQ4plex)	2708.5	903.506	3	2.0717	-;-;-;-;-;3;-;-;-;-;-;-;-;-;-;-;-;-		5.32596	0	0
																SPPGQVTEAVK	1	1	1	4502049	N-Term(iTRAQ4plex); K11(iTRAQ4plex)	1400.8	700.905	2	1.64862	-;1;-;-;-;-;-;-;-;-;-;-;-;-;-;-;-;-		3.36332	0	0
21735625	NP_663723.1	YWHAZ	7534	14-3-3 protein zeta/delta	54.29	2	10	12	59	1.42895	2;3;1;3;2;4;-;-;1;-;-;-;-;-;-;-;8;20	22.9247	245	27.7277	4.79248	GIVDQSQQAYQEAFEISK	5	1	1	21735625	N-Term(iTRAQ4plex); K18(iTRAQ4plex)	2329.19	1165.1	2	1.37814	-;-;-;-;-;-;-;-;-;-;-;-;-;-;-;-;-;4		7.9255	0	0
																YLAEVAAGDDKK	4	1	1	21735625	N-Term(iTRAQ4plex); K11(iTRAQ4plex); K12(iTRAQ4plex)	1711.96	856.483	2	1.2589	-;-;-;-;-;3;-;-;1;-;-;-;-;-;-;-;-;-	17.8648	5.1485	0	1
																DNLTLWTSDTQGDEAEAGEGGEN	2	1	1	21735625	N-Term(iTRAQ4plex)	2553.1	851.705	3	0.881022	2;-;-;-;-;-;-;-;-;-;-;-;-;-;-;-;-;-		3.96948	0	0
																SVTEQGAELSNEER	7	1	1	21735625	N-Term(iTRAQ4plex)	1692.82	846.913	2	1.25619	-;-;-;1;-;-;-;-;-;-;-;-;-;-;-;-;4;1	7.10128	5.57232	0	0
																YDDMAACMK	2	1	1	21735625	N-Term(iTRAQ4plex); C7(Methylthio); K9(iTRAQ4plex)	1381.59	691.299	2	1.43414	-;1;-;-;-;1;-;-;-;-;-;-;-;-;-;-;-;-	30.7651	3.96201	0	0
																DICNDVLSLLEK	10	1	1	21735625	N-Term(iTRAQ4plex); C3(Methylthio); K12(iTRAQ4plex)	1695.9	848.452	2	1.36172	-;-;-;-;-;-;-;-;-;-;-;-;-;-;-;-;-;10		5.29012	0	0
																YLAEVAAGDDK	2	1	1	21735625	N-Term(iTRAQ4plex); K11(iTRAQ4plex)	1439.77	720.387	2	1.66766	-;2;-;-;-;-;-;-;-;-;-;-;-;-;-;-;-;-		4.37565	0	0
																KGIVDQSQQAYQEAFEISK	2	1	1	21735625	N-Term(iTRAQ4plex); K1(iTRAQ4plex); K19(iTRAQ4plex)	2601.39	867.801	3	1.61661	-;-;-;-;2;-;-;-;-;-;-;-;-;-;-;-;-;-		3.84703	0	1
																DSTLIMQLLR	4	7	6	21735625;4507951;21464101;4507949;5803225;5803227	N-Term(iTRAQ4plex)	1333.76	667.385	2				4.39104	0	0
																TAFDEAIAELDTLSEESYK	14	1	1	21735625	N-Term(iTRAQ4plex); K19(iTRAQ4plex)	2420.2	1210.6	2	1.92963	-;-;-;2;-;-;-;-;-;-;-;-;-;-;-;-;4;5	29.8963	6.13011	0	0
																NLLSVAYK	5	7	6	21735625;4507951;21464101;4507949;5803225;5803227	N-Term(iTRAQ4plex); K8(iTRAQ4plex)	1195.72	598.366	2				3.54589	0	0
																DSTLIMQLLR	1	7	6	21735625;4507951;21464101;4507949;5803225;5803227	N-Term(iTRAQ4plex); M6(Oxidation)	1349.76	675.383	2				2.8249	0	0
																VVSSIEQK	1	1	1	21735625	N-Term(iTRAQ4plex); K8(iTRAQ4plex)	1177.7	589.354	2	1.32841	-;-;1;-;-;-;-;-;-;-;-;-;-;-;-;-;-;-		2.94888	0	0
63162572	NP_005989.3	CCT3	7203	T-complex protein 1 subunit gamma isoform a	54.13	1	1	24	47	1.44012	-;-;-;-;-;-;-;-;-;-;-;-;-;-;5;2;-;-	27.2407	545	60.4953	6.49365	IDDIVSGHK	2	2	2	63162572;58761484	N-Term(iTRAQ4plex); K9(iTRAQ4plex)	1271.72	424.577	3				4.34422	0	0
																IGDEYFTFITDCK	2	2	2	63162572;58761484	N-Term(iTRAQ4plex); C12(Methylthio); K13(iTRAQ4plex)	1885.9	943.452	2				4.94139	0	0
																AVAQALEVIPR	1	2	2	63162572;58761484	N-Term(iTRAQ4plex)	1310.79	655.899	2				4.26928	0	0
																GISDLAQHYLMR	3	2	2	63162572;58761484	N-Term(iTRAQ4plex)	1547.81	774.41	2				4.93951	0	0
																MLLDPMGGIVMTNDGNAILR	4	1	1	63162572	N-Term(iTRAQ4plex); M1(Oxidation)	2291.18	764.398	3	1.17624	-;-;-;-;-;-;-;-;-;-;-;-;-;-;4;-;-;-		4.87501	0	0
																ACTILLR	1	2	2	63162572;58761484	N-Term(iTRAQ4plex); C2(Methylthio)	979.552	490.28	2				2.78707	0	0
																WSSLACNIALDAVK	3	2	2	63162572;58761484	N-Term(iTRAQ4plex); C6(Methylthio); K14(iTRAQ4plex)	1824.96	912.983	2				5.39167	0	0
																IPGGIIEDSCVLR	1	2	2	63162572;58761484	N-Term(iTRAQ4plex); C10(Methylthio)	1561.82	781.414	2				3.13979	0	0
																GESQTDIEITR	2	2	2	63162572;58761484	N-Term(iTRAQ4plex)	1392.71	696.857	2				4.1508	0	0
																KIGDEYFTFITDCK	3	2	2	63162572;58761484	N-Term(iTRAQ4plex); K1(iTRAQ4plex); C13(Methylthio); K14(iTRAQ4plex)	2158.07	1079.54	2				5.57419	0	1
																NVLLDPQLVPGGGASEMAVAHALTEK	2	2	2	63162572;58761484	N-Term(iTRAQ4plex); K26(iTRAQ4plex)	2905.58	969.2	3				5.90573	0	0
																IVLLDSSLEYK	1	2	2	63162572;58761484	N-Term(iTRAQ4plex); K11(iTRAQ4plex)	1567.92	784.462	2				4.41938	0	0
																KISIPVDISDSDMMLNIINSSITTK	1	2	2	63162572;58761484	N-Term(iTRAQ4plex); K1(iTRAQ4plex); K25(iTRAQ4plex)	3167.73	1056.58	3				5.20025	0	1
																TLIQNCGASTIR	1	2	2	63162572;58761484	N-Term(iTRAQ4plex); C6(Methylthio)	1466.76	733.882	2				3.84691	0	0
																EDDVGTGAGLLEIK	1	2	2	63162572;58761484	N-Term(iTRAQ4plex); K14(iTRAQ4plex)	1704.92	852.965	2				6.00898	0	0
																HTQENCETWGVNGETGTLVDMK	1	2	2	63162572;58761484	N-Term(iTRAQ4plex); C6(Methylthio); K22(iTRAQ4plex)	2783.27	928.428	3				4.88882	0	0
																KGESQTDIEITR	2	2	2	63162572;58761484	N-Term(iTRAQ4plex); K1(iTRAQ4plex)	1664.91	555.64	3				3.92593	0	1
																ELGIWEPLAVK	1	2	2	63162572;58761484	N-Term(iTRAQ4plex); K11(iTRAQ4plex)	1542.91	771.96	2				4.22771	0	0
																TAVETAVLLLR	2	2	2	63162572;58761484	N-Term(iTRAQ4plex)	1329.82	665.414	2				3.94395	0	0
																ALDDMISTLK	2	2	2	63162572;58761484	N-Term(iTRAQ4plex); K10(iTRAQ4plex)	1394.78	697.895	2				4.19439	0	0
																AMTGVEQWPYR	1	2	2	63162572;58761484	N-Term(iTRAQ4plex)	1481.73	741.368	2				3.93116	0	0
																KVQSGNINAAK	1	2	2	63162572;58761484	N-Term(iTRAQ4plex); K1(iTRAQ4plex); K11(iTRAQ4plex)	1561.93	521.316	3				3.69763	0	1
																NLQDAMQVCR	2	2	2	63162572;58761484	N-Term(iTRAQ4plex); C9(Methylthio)	1367.63	684.321	2				3.84113	0	0
																IVSRPEELREDDVGTGAGLLEIK	2	2	2	63162572;58761484	N-Term(iTRAQ4plex); K23(iTRAQ4plex)	2784.51	696.883	4				4.57448	0	1
																MLLDPMGGIVMTNDGNAILR	5	1	1	63162572	N-Term(iTRAQ4plex)	2275.17	1138.09	2	1.40384	-;-;-;-;-;-;-;-;-;-;-;-;-;-;1;2;-;-	31.5997	5.29595	0	0
70906437	NP_000500.2	FGG	2266	fibrinogen gamma chain isoform gamma-A	54	2	17	17	30	1.33927	-;4;4;5;2;3;1;5;1;-;-;-;-;-;-;-;2;1	20.7155	437	49.465	6.0874	RLDGSVDFK	2	2	1	70906437	N-Term(iTRAQ4plex); K9(iTRAQ4plex)	1324.74	442.253	3	1.29951	-;-;-;-;-;-;1;1;-;-;-;-;-;-;-;-;-;-	44.2875	3.90176	0	1
																LTIGEGQQHHLGGAK	2	2	1	70906437	N-Term(iTRAQ4plex); K15(iTRAQ4plex)	1834.02	612.01	3	4.67284	-;-;-;-;-;-;-;2;-;-;-;-;-;-;-;-;-;-		4.41874	0	0
																TSTADYAMFK	1	2	1	70906437	N-Term(iTRAQ4plex); K10(iTRAQ4plex)	1422.72	711.862	2	1.50739	-;-;1;-;-;-;-;-;-;-;-;-;-;-;-;-;-;-		4.16185	0	0
																VAQLEAQCQEPCKDTVQIHDITGK	2	2	1	70906437	N-Term(iTRAQ4plex); C8(Methylthio); C12(Methylthio); K13(iTRAQ4plex); K24(iTRAQ4plex)	3178.55	1060.19	3	1.07615	-;-;-;-;-;1;-;-;-;-;-;-;-;-;-;-;-;-		5.30327	0	1
																LDGSVDFK	1	2	1	70906437	N-Term(iTRAQ4plex); K8(iTRAQ4plex)	1168.64	584.825	2	1.74477	-;-;1;-;-;-;-;-;-;-;-;-;-;-;-;-;-;-		3.00605	0	0
																QSGLYFIKPLK	2	2	1	70906437	N-Term(iTRAQ4plex); K8(iTRAQ4plex); K11(iTRAQ4plex)	1726.05	863.529	2	1.34245	-;-;-;-;-;2;-;-;-;-;-;-;-;-;-;-;-;-		4.41177	0	0
																VAQLEAQCQEPCK	2	2	1	70906437	N-Term(iTRAQ4plex); C8(Methylthio); C12(Methylthio); K13(iTRAQ4plex)	1826.86	913.932	2	1.80479	-;2;-;-;-;-;-;-;-;-;-;-;-;-;-;-;-;-		5.48287	0	0
																CHAGHLNGVYYQGGTYSK	1	2	1	70906437	N-Term(iTRAQ4plex); C1(Methylthio); K18(iTRAQ4plex)	2289.06	763.693	3	1.28971	-;-;-;-;-;-;-;-;1;-;-;-;-;-;-;-;-;-		5.33587	0	0
																EGFGHLSPTGTTEFWLGNEK	4	2	1	70906437	N-Term(iTRAQ4plex); K20(iTRAQ4plex)	2495.25	832.422	3	1.27132	-;-;-;1;2;-;-;1;-;-;-;-;-;-;-;-;-;-	4.23781	7.00846	0	0
																DNCCILDER	1	2	1	70906437	N-Term(iTRAQ4plex); C3(Methylthio); C4(Methylthio)	1316.52	658.764	2	0.79808	-;-;-;-;-;-;-;-;-;-;-;-;-;-;-;-;-;1		3.25648	0	0
																FEGNCAEQDGSGWWMNK	1	2	1	70906437	N-Term(iTRAQ4plex); C5(Methylthio); K17(iTRAQ4plex)	2292.97	1146.99	2	2.56474	-;1;-;-;-;-;-;-;-;-;-;-;-;-;-;-;-;-		6.52093	0	0
																AIQLTYNPDESSKPNMIDAATLK	1	2	1	70906437	N-Term(iTRAQ4plex); K13(iTRAQ4plex); K23(iTRAQ4plex)	2952.56	984.858	3	1.33831	-;-;-;1;-;-;-;-;-;-;-;-;-;-;-;-;-;-		4.71237	0	0
																AIQLTYNPDESSKPNMIDAATLK	1	2	1	70906437	N-Term(iTRAQ4plex); K13(iTRAQ4plex); M16(Oxidation); K23(iTRAQ4plex)	2968.56	990.191	3	0.996798	-;-;-;1;-;-;-;-;-;-;-;-;-;-;-;-;-;-		3.81164	0	0
																YLQEIYNSNNQK	2	2	1	70906437	N-Term(iTRAQ4plex); K12(iTRAQ4plex)	1801.94	901.474	2	1.3308	-;1;1;-;-;-;-;-;-;-;-;-;-;-;-;-;-;-	5.74209	4.87338	0	0
																FGSYCPTTCGIADFLSTYQTK	2	2	1	70906437	N-Term(iTRAQ4plex); C5(Methylthio); C9(Methylthio); K21(iTRAQ4plex)	2683.22	895.078	3	1.36685	-;-;-;-;-;-;-;-;-;-;-;-;-;-;-;-;1;-		4.31542	0	0
																LTYAYFAGGDAGDAFDGFDFGDDPSDK	1	2	1	70906437	N-Term(iTRAQ4plex); K27(iTRAQ4plex)	3122.38	1041.46	3	1.10281	-;-;-;-;-;-;-;-;-;-;-;-;-;-;-;-;1;-		3.11185	0	0
																MLEEIMK	1	2	1	70906437	N-Term(iTRAQ4plex); K7(iTRAQ4plex)	1181.65	591.329	2	1.39543	-;-;1;-;-;-;-;-;-;-;-;-;-;-;-;-;-;-		3.05564	0	0
																YEASILTHDSSIR	3	2	1	70906437	N-Term(iTRAQ4plex)	1635.84	545.951	3	1.10191	-;-;-;2;-;-;-;1;-;-;-;-;-;-;-;-;-;-	13.2993	4.8534	0	0
215277000	NP_001135840.1	GSTM2	2946	glutathione S-transferase Mu 2	53.93	2	7	9	19	0.452716	-;-;1;4;3;2;-;1;-;1;-;-;-;-;-;-;2;2	61.4736	191	22.6293	5.31299	KHNLCGESEK	1	2	1	215277000	N-Term(iTRAQ4plex); K1(iTRAQ4plex); C5(Methylthio); K10(iTRAQ4plex)	1622.85	541.621	3	0.37871	-;-;-;-;-;-;-;-;-;1;-;-;-;-;-;-;-;-		3.11935	0	1
																LYSQFLGK	1	2	1	215277000	N-Term(iTRAQ4plex); K8(iTRAQ4plex)	1243.72	622.364	2	0.365286	-;-;1;-;-;-;-;-;-;-;-;-;-;-;-;-;-;-		3.35212	0	0
																LGLDFPNLPYLIDGTHK	5	2	1	215277000	N-Term(iTRAQ4plex); K17(iTRAQ4plex)	2201.22	734.411	3	0.392494	-;-;-;2;1;2;-;-;-;-;-;-;-;-;-;-;-;-	19.3727	6.44022	0	0
																LLLEYTDSSYEEK	2	6	2	23065544;215277000	N-Term(iTRAQ4plex); K13(iTRAQ4plex)	1877.96	939.485	2				4.6273	0	0
																LKPEYLQALPEMLK	3	2	1	215277000	N-Term(iTRAQ4plex); K2(iTRAQ4plex); K14(iTRAQ4plex)	2105.24	702.419	3	0.646741	-;-;-;-;2;-;-;1;-;-;-;-;-;-;-;-;-;-	105.402	4.80978	0	0
																LCYDPDFEK	1	3	2	23065563;215277000	N-Term(iTRAQ4plex); C2(Methylthio); K9(iTRAQ4plex)	1463.67	732.337	2				3.52753	0	0
																EDILENQFMDSR	1	2	1	215277000	N-Term(iTRAQ4plex)	1640.77	820.89	2	0.376548	-;-;-;-;-;-;-;-;-;-;-;-;-;-;-;-;1;-		4.32366	0	0
																NQVFEPSCLDAFPNLK	3	2	1	215277000	N-Term(iTRAQ4plex); C8(Methylthio); K16(iTRAQ4plex)	2156.08	1078.54	2	0.328746	-;-;-;-;-;-;-;-;-;-;-;-;-;-;-;-;1;2	32.2182	3.73079	0	0
																EQIREDILENQFMDSR	2	2	1	215277000	N-Term(iTRAQ4plex)	2167.05	723.022	3	0.2364	-;-;-;2;-;-;-;-;-;-;-;-;-;-;-;-;-;-		4.9094	0	1
4507761	NP_003324.1	UBA52	7311	ubiquitin-60S ribosomal protein L40	53.91	3	1	8	24	0.705714	-;-;-;-;-;-;-;-;-;1;-;-;-;-;-;-;-;-		128	14.719	9.83252	EGIPPDQQR	2	4	2	294459921;4507761	N-Term(iTRAQ4plex)	1183.62	592.314	2				2.71128	0	0
																IQDKEGIPPDQQR	2	4	2	294459921;4507761	N-Term(iTRAQ4plex); K4(iTRAQ4plex)	1811.98	604.666	3				3.47871	0	1
																TLSDYNIQK	3	4	2	294459921;4507761	N-Term(iTRAQ4plex); K9(iTRAQ4plex)	1369.76	685.382	2				4.13517	0	0
																ESTLHLVLR	4	4	2	294459921;4507761	N-Term(iTRAQ4plex)	1211.72	606.364	2				3.3069	0	0
																LIFAGKQLEDGR	2	4	2	294459921;4507761	N-Term(iTRAQ4plex); K6(iTRAQ4plex)	1634.94	817.976	2				4.18642	0	1
																TLSDYNIQKESTLHLVLR	2	4	2	294459921;4507761	N-Term(iTRAQ4plex); K9(iTRAQ4plex)	2418.34	605.34	4				3.9616	0	1
																TITLEVEPSDTIENVK	8	4	2	294459921;4507761	N-Term(iTRAQ4plex); K16(iTRAQ4plex)	2076.13	1038.57	2				5.50079	0	0
																CGHTNNLRPK	1	1	1	4507761	N-Term(iTRAQ4plex); C1(Methylthio); K10(iTRAQ4plex)	1473.76	737.381	2	0.705714	-;-;-;-;-;-;-;-;-;1;-;-;-;-;-;-;-;-		3.19726	0	0
189163532	NP_001121174.1	SERPINA1	5265	alpha-1-antitrypsin	53.83	2	20	20	116	3.48312	-;12;7;23;10;18;2;18;1;8;-;-;-;-;-;-;9;5	37.6539	418	46.707	5.59229	AVLTIDEK	3	1	1	189163532	N-Term(iTRAQ4plex); K8(iTRAQ4plex)	1176.71	588.859	2	4.4699	-;1;1;1;-;-;-;-;-;-;-;-;-;-;-;-;-;-	26.3885	3.34417	0	0
																LQHLENELTHDIITK	12	1	1	189163532	N-Term(iTRAQ4plex); K15(iTRAQ4plex)	2092.16	1046.58	2	5.81641	-;-;-;-;-;-;-;10;-;-;-;-;-;-;-;-;-;-		6.81768	0	0
																DTVFALVNYIFFK	2	1	1	189163532	N-Term(iTRAQ4plex); K13(iTRAQ4plex)	1865.05	933.03	2	5.89573	-;-;-;-;-;-;-;-;-;-;-;-;-;-;-;-;-;2		4.72955	0	0
																LGMFNIQHCK	5	1	1	189163532	N-Term(iTRAQ4plex); C9(Methylthio); K10(iTRAQ4plex)	1524.76	762.884	2	4.8854	-;-;-;-;-;5;-;-;-;-;-;-;-;-;-;-;-;-		3.93278	0	0
																ITPNLAEFAFSLYR	1	1	1	189163532	N-Term(iTRAQ4plex)	1785.97	893.488	2	1.21652	-;-;-;-;-;-;-;-;-;-;-;-;-;-;-;-;1;-		4.44632	0	0
																SPLFMGK	1	1	1	189163532	N-Term(iTRAQ4plex); K7(iTRAQ4plex)	1067.61	534.31	2	3.49444	-;-;-;1;-;-;-;-;-;-;-;-;-;-;-;-;-;-		2.74285	0	0
																SVLGQLGITK	5	1	1	189163532	N-Term(iTRAQ4plex); K10(iTRAQ4plex)	1303.82	652.413	2	2.99439	-;3;1;-;-;-;-;-;-;-;-;-;-;-;-;-;-;1	68.4122	4.37774	0	0
																KLSSWVLLMK	1	1	1	189163532	N-Term(iTRAQ4plex); K1(iTRAQ4plex); M9(Oxidation); K10(iTRAQ4plex)	1653	827.001	2	0.906038	-;-;-;-;-;1;-;-;-;-;-;-;-;-;-;-;-;-		2.87297	0	1
																VFSNGADLSGVTEEAPLK	3	1	1	189163532	N-Term(iTRAQ4plex); K18(iTRAQ4plex)	2122.12	1061.57	2	3.53277	-;-;-;-;-;-;-;-;-;-;-;-;-;-;-;-;1;2	2.95382	5.43679	0	0
																GTEAAGAMFLEAIPMSIPPEVK	7	1	1	189163532	N-Term(iTRAQ4plex); K22(iTRAQ4plex)	2547.35	849.787	3	1.25285	-;-;-;-;-;-;-;-;-;-;-;-;-;-;-;-;7;-		4.75645	0	0
																LSSWVLLMK	8	1	1	189163532	N-Term(iTRAQ4plex); K9(iTRAQ4plex)	1364.83	682.919	2	5.73216	-;5;2;-;1;-;-;-;-;-;-;-;-;-;-;-;-;-	32.736	4.1598	0	0
																FNKPFVFLMIEQNTK	6	1	1	189163532	N-Term(iTRAQ4plex); K3(iTRAQ4plex); K15(iTRAQ4plex)	2288.29	763.434	3	3.41807	-;-;-;-;3;2;-;-;-;-;-;-;-;-;-;-;-;-	10.3396	5.86507	0	0
																LSITGTYDLK	4	1	1	189163532	N-Term(iTRAQ4plex); K10(iTRAQ4plex)	1398.81	699.91	2	4.47014	-;2;1;-;1;-;-;-;-;-;-;-;-;-;-;-;-;-	20.0222	4.00913	0	0
																LSSWVLLMK	1	1	1	189163532	N-Term(iTRAQ4plex); M8(Oxidation); K9(iTRAQ4plex)	1380.82	690.913	2	2.63788	-;1;-;-;-;-;-;-;-;-;-;-;-;-;-;-;-;-		3.2745	0	0
																VVNPTQK	1	2	1	189163532	N-Term(iTRAQ4plex); K7(iTRAQ4plex)	1073.65	537.331	2	5.74977	-;-;1;-;-;-;-;-;-;-;-;-;-;-;-;-;-;-		2.70999	0	0
																KLSSWVLLMK	7	1	1	189163532	N-Term(iTRAQ4plex); K1(iTRAQ4plex); K10(iTRAQ4plex)	1637	546.338	3	3.34371	-;-;-;-;-;7;-;-;-;-;-;-;-;-;-;-;-;-		4.33649	0	1
																FNKPFVFLMIEQNTK	1	1	1	189163532	N-Term(iTRAQ4plex); K3(iTRAQ4plex); M9(Oxidation); K15(iTRAQ4plex)	2304.28	768.764	3	3.66491	-;-;-;-;1;-;-;-;-;-;-;-;-;-;-;-;-;-		5.48655	0	0
																DTEEEDFHVDQVTTVK	22	1	1	189163532	N-Term(iTRAQ4plex); K16(iTRAQ4plex)	2180.05	1090.53	2	2.66255	-;-;-;20;1;-;-;-;1;-;-;-;-;-;-;-;-;-	48.4672	6.55046	0	0
																TDTSHHDQDHPTFNK	8	1	1	189163532	N-Term(iTRAQ4plex); K15(iTRAQ4plex)	2067.98	1034.49	2	3.34527	-;-;-;-;-;-;-;-;-;8;-;-;-;-;-;-;-;-		5.32075	0	0
																LGMFNIQHCK	2	1	1	189163532	N-Term(iTRAQ4plex); M3(Oxidation); C9(Methylthio); K10(iTRAQ4plex)	1540.76	514.257	3	2.31632	-;-;-;-;-;2;-;-;-;-;-;-;-;-;-;-;-;-		3.43135	0	0
																WERPFEVK	1	1	1	189163532	N-Term(iTRAQ4plex); K8(iTRAQ4plex)	1378.76	689.884	2	4.52053	-;-;-;-;-;1;-;-;-;-;-;-;-;-;-;-;-;-		2.62238	0	0
																KQINDYVEK	2	1	1	189163532	N-Term(iTRAQ4plex); K1(iTRAQ4plex); K9(iTRAQ4plex)	1568.88	523.631	3	2.49566	-;-;-;-;-;-;2;-;-;-;-;-;-;-;-;-;-;-		3.77947	0	1
																LYHSEAFTVNFGDTEEAK	11	1	1	189163532	N-Term(iTRAQ4plex); K18(iTRAQ4plex)	2346.15	1173.58	2	2.75406	-;-;-;-;3;-;-;8;-;-;-;-;-;-;-;-;-;-	16.6714	6.40211	0	0
																QINDYVEK	2	1	1	189163532	N-Term(iTRAQ4plex); K8(iTRAQ4plex)	1296.7	648.855	2	4.4439	-;-;1;1;-;-;-;-;-;-;-;-;-;-;-;-;-;-	30.199	3.70259	0	0
543173169	NP_001269468.1	GNB1	2782	guanine nucleotide-binding protein G(I)/G(S)/G(T) subunit beta-1	53.82	2	6	11	88	0.238365	-;7;-;-;4;1;-;2;-;-;-;-;-;-;-;1;18;1	30.426	340	37.353	5.99854	LIIWDSYTTNK	3	3	2	20357529;543173169	N-Term(iTRAQ4plex); K11(iTRAQ4plex)	1641.91	821.461	2				4.13946	0	0
																IYAMHWGTDSR	4	2	2	20357529;543173169	N-Term(iTRAQ4plex)	1480.71	494.242	3				3.78523	0	0
																VSCLGVTDDGMAVATGSWDSFLK	40	3	2	20357529;543173169	N-Term(iTRAQ4plex); C3(Methylthio); K23(iTRAQ4plex)	2693.3	898.437	3				5.24224	0	0
																ELAGHTGYLSCCR	6	2	1	543173169	N-Term(iTRAQ4plex); C11(Methylthio); C12(Methylthio)	1645.71	823.357	2	0.250449	-;-;-;-;4;-;-;2;-;-;-;-;-;-;-;-;-;-	56.5856	4.72905	0	0
																QTFTGHESDINAICFFPNGNAFATGSDDATCR	2	2	1	543173169	N-Term(iTRAQ4plex); C14(Methylthio); C31(Methylthio)	3643.56	1215.19	3				6.62426	0	0
																LFVSGACDASAK	7	2	1	543173169	N-Term(iTRAQ4plex); C7(Methylthio); K12(iTRAQ4plex)	1502.77	751.888	2	0.275419	-;7;-;-;-;-;-;-;-;-;-;-;-;-;-;-;-;-		4.71663	0	0
																ADQELMTYSHDNIICGITSVSFSK	2	2	1	543173169	N-Term(iTRAQ4plex); C15(Methylthio); K24(iTRAQ4plex)	2993.41	998.476	3	0.203133	-;-;-;-;-;1;-;-;-;-;-;-;-;-;-;-;-;-		5.71943	0	0
																LLVSASQDGK	2	4	3	20357529;4504053;543173169	N-Term(iTRAQ4plex); K10(iTRAQ4plex)	1305.77	653.389	2				3.80987	0	0
																ACADATLSQITNNIDPVGR	5	1	1	543173169	N-Term(iTRAQ4plex); C2(Methylthio)	2149.05	1075.03	2	0.293702	-;-;-;-;-;-;-;-;-;-;-;-;-;-;-;1;3;-	30.1779	6.67648	0	0
																AGVLAGHDNR	1	4	2	20357529;543173169	N-Term(iTRAQ4plex)	1153.62	385.212	3				3.93293	0	0
																LLLAGYDDFNCNVWDALK	16	2	1	543173169	N-Term(iTRAQ4plex); C11(Methylthio); K18(iTRAQ4plex)	2404.2	1202.6	2	0.203187	-;-;-;-;-;-;-;-;-;-;-;-;-;-;-;-;15;1	26.9549	4.68685	0	0
4506335	NP_002845.1	PVALB	5816	parvalbumin alpha	53.64	1	5	5	9	0.236489	1;1;-;-;-;-;-;-;4;-;1;-;-;-;-;-;-;2	71.8353	110	12.051	5.18604	SGFIEEDELGFILK	2	1	1	4506335	N-Term(iTRAQ4plex); K14(iTRAQ4plex)	1885.01	943.01	2	0.245746	-;-;-;-;-;-;-;-;-;-;-;-;-;-;-;-;-;2		5.06998	0	0
																AVGAFSATDSFDHKK	1	1	1	4506335	N-Term(iTRAQ4plex); K14(iTRAQ4plex); K15(iTRAQ4plex)	2013.08	671.697	3	0.0882443	-;-;-;-;-;-;-;-;1;-;-;-;-;-;-;-;-;-		5.10309	0	1
																FFQMVGLK	1	1	1	4506335	N-Term(iTRAQ4plex); K8(iTRAQ4plex)	1257.74	629.374	2	0.0640028	-;1;-;-;-;-;-;-;-;-;-;-;-;-;-;-;-;-		3.44145	0	0
																VFHMLDKDK	3	1	1	4506335	N-Term(iTRAQ4plex); K7(iTRAQ4plex); K9(iTRAQ4plex)	1564.86	782.936	2	0.0645651	-;-;-;-;-;-;-;-;3;-;-;-;-;-;-;-;-;-		4.01882	0	1
																IGVDEFSTLVAES	2	1	1	4506335	N-Term(iTRAQ4plex)	1510.78	755.896	2	0.398606	1;-;-;-;-;-;-;-;-;-;1;-;-;-;-;-;-;-	21.1621	1.99459	0	0
117190174	NP_004491.2	HNRNPC	3183	heterogeneous nuclear ribonucleoproteins C1/C2 isoform b	53.58	10	15	15	51	1.40206	-;5;4;1;1;8;10;2;-;-;1;-;-;-;-;-;9;10	29.5147	293	32.3179	5.08447	KSDVEAIFSK	9	6	1	117190174	N-Term(iTRAQ4plex); K1(iTRAQ4plex); K10(iTRAQ4plex)	1555.88	519.298	3	1.26344	-;-;-;-;-;2;7;-;-;-;-;-;-;-;-;-;-;-	27.4685	4.4174	0	1
																EAEEGEDDRDSANGEDDS	1	2	1	117190174	N-Term(iTRAQ4plex)	2083.75	1042.38	2	1	-;-;-;-;-;-;-;-;-;-;1;-;-;-;-;-;-;-		2.62183	0	1
																KDETNVK	1	2	1	117190174	N-Term(iTRAQ4plex); K1(iTRAQ4plex); K7(iTRAQ4plex)	1265.74	422.585	3	1.41041	-;-;-;-;-;-;-;1;-;-;-;-;-;-;-;-;-;-		2.97628	0	1
																SAAEMYGSSFDLDYDFQR	3	1	1	117190174	N-Term(iTRAQ4plex)	2245.98	1123.49	2	1.26986	-;-;-;-;-;-;-;-;-;-;-;-;-;-;-;-;3;-		5.54542	0	0
																GDDQLELIKDDEK	2	2	1	117190174	N-Term(iTRAQ4plex); K9(iTRAQ4plex); K13(iTRAQ4plex)	1950.02	975.514	2	2.1546	-;-;-;-;-;2;-;-;-;-;-;-;-;-;-;-;-;-		4.73264	0	1
																NDKSEEEQSSSSVK	1	2	1	117190174	N-Term(iTRAQ4plex); K3(iTRAQ4plex); K14(iTRAQ4plex)	1986	993.502	2	1.71618	-;-;-;-;-;-;1;-;-;-;-;-;-;-;-;-;-;-		6.50247	0	1
																AAVAGEDGR	1	6	1	117190174	N-Term(iTRAQ4plex)	989.514	495.261	2	1.1212	-;1;-;-;-;-;-;-;-;-;-;-;-;-;-;-;-;-		3.06845	0	0
																VFIGNLNTLVVK	4	6	1	117190174	N-Term(iTRAQ4plex); K12(iTRAQ4plex)	1605	803.002	2	1.32788	-;1;-;-;-;-;-;-;-;-;-;-;-;-;-;-;-;3	8.35935	5.62649	0	0
																LKGDDLQAIK	4	6	1	117190174	N-Term(iTRAQ4plex); K2(iTRAQ4plex); K10(iTRAQ4plex)	1532.91	511.643	3	1.59195	-;-;-;-;-;2;2;-;-;-;-;-;-;-;-;-;-;-	9.50998	4.16872	0	1
																MIAGQVLDINLAAEPK	1	2	1	117190174	N-Term(iTRAQ4plex); M1(Oxidation); K16(iTRAQ4plex)	1987.11	994.059	2	0.84718	-;-;-;-;-;-;-;-;-;-;-;-;-;-;-;-;-;1		3.94229	0	0
																MIAGQVLDINLAAEPK	10	2	1	117190174	N-Term(iTRAQ4plex); K16(iTRAQ4plex)	1971.12	657.71	3	1.14775	-;-;-;-;-;-;-;-;-;-;-;-;-;-;-;-;5;5	5.63344	5.11407	0	0
																QKVDSLLENLEK	2	6	1	117190174	N-Term(iTRAQ4plex); K2(iTRAQ4plex); K12(iTRAQ4plex)	1848.07	924.536	2	1.31821	-;-;-;-;-;2;-;-;-;-;-;-;-;-;-;-;-;-		4.73524	0	1
																GFAFVQYVNER	3	2	1	117190174	N-Term(iTRAQ4plex)	1473.76	737.384	2	1.78501	-;-;-;-;1;-;-;-;-;-;-;-;-;-;-;-;1;1	33.8304	4.41099	0	0
																SDVEAIFSK	3	6	1	117190174	N-Term(iTRAQ4plex); K9(iTRAQ4plex)	1283.71	642.357	2	1.51122	-;1;2;-;-;-;-;-;-;-;-;-;-;-;-;-;-;-	2.12359	3.53399	0	0
																VDSLLENLEK	5	6	1	117190174	N-Term(iTRAQ4plex); K10(iTRAQ4plex)	1447.83	724.417	2	1.38682	-;2;2;1;-;-;-;-;-;-;-;-;-;-;-;-;-;-	15.8168	4.87193	0	0
																KELTQIK	1	6	1	117190174	N-Term(iTRAQ4plex); K1(iTRAQ4plex); K7(iTRAQ4plex)	1291.83	431.28	3	1.09906	-;-;-;-;-;-;-;1;-;-;-;-;-;-;-;-;-;-		3.32778	0	1
10863927	NP_066953.1	PPIA	5478	peptidyl-prolyl cis-trans isomerase A	53.33	7	8	8	26	1.46979	2;3;7;3;-;-;-;-;-;-;2;2;-;-;-;-;4;3	14.9991	165	18.0009	7.81104	KITIADCGQLE	2	1	1	10863927	N-Term(iTRAQ4plex); K1(iTRAQ4plex); C7(Methylthio)	1524.8	762.904	2	1.25971	-;-;2;-;-;-;-;-;-;-;-;-;-;-;-;-;-;-		3.19685	0	1
																TEWLDGK	2	6	1	10863927	N-Term(iTRAQ4plex); K7(iTRAQ4plex)	1136.62	568.812	2	2.21188	-;-;-;2;-;-;-;-;-;-;-;-;-;-;-;-;-;-		2.91588	0	0
																IIPGFMCQGGDFTR	2	3	1	10863927	N-Term(iTRAQ4plex); C7(Methylthio)	1731.82	866.411	2	1.37413	-;-;-;-;-;-;-;-;-;-;-;-;-;-;-;-;2;-		3.49881	0	0
																EGMNIVEAMER	1	1	1	10863927	N-Term(iTRAQ4plex); M9(Oxidation)	1438.68	719.843	2	1.55457	-;-;-;-;-;-;-;-;-;-;-;-;-;-;-;-;1;-		2.92793	0	0
																ITIADCGQLE	6	1	1	10863927	N-Term(iTRAQ4plex); C6(Methylthio)	1252.61	626.808	2	1.34521	2;-;-;-;-;-;-;-;-;-;2;2;-;-;-;-;-;-	17.4417	2.69566	0	0
																VSFELFADK	6	1	1	10863927	N-Term(iTRAQ4plex); K9(iTRAQ4plex)	1343.75	672.377	2	1.41808	-;2;4;-;-;-;-;-;-;-;-;-;-;-;-;-;-;-	6.29441	4.09974	0	0
																HTGPGILSMANAGPNTNGSQFFICTAK	1	1	1	10863927	N-Term(iTRAQ4plex); C24(Methylthio); K27(iTRAQ4plex)	3068.49	1023.5	3	1.29865	-;-;-;1;-;-;-;-;-;-;-;-;-;-;-;-;-;-		8.42247	0	0
																FEDENFILK	3	1	1	10863927	N-Term(iTRAQ4plex); K9(iTRAQ4plex)	1442.78	721.895	2	1.57406	-;1;1;-;-;-;-;-;-;-;-;-;-;-;-;-;-;1	7.93696	3.90519	0	0
																EGMNIVEAMER	3	1	1	10863927	N-Term(iTRAQ4plex)	1422.68	711.845	2	1.4638	-;-;-;-;-;-;-;-;-;-;-;-;-;-;-;-;1;2	16.5769	4.45091	0	0
4505705	NP_003759.1	PEA15	8682	astrocytic phosphoprotein PEA-15	53.08	1	6	6	18	0.738081	-;-;1;4;6;3;1;3;-;-;-;-;-;-;-;-;-;-	18.3694	130	15.0308	5.021	ISEEDELDTK	2	1	1	4505705	N-Term(iTRAQ4plex); K10(iTRAQ4plex)	1466.74	733.876	2	0.550612	-;-;1;1;-;-;-;-;-;-;-;-;-;-;-;-;-;-	8.68121	4.59956	0	0
																RPDLLTMVVDYR	1	1	1	4505705	N-Term(iTRAQ4plex); M7(Oxidation)	1637.88	546.631	3	1.2439	-;-;-;-;1;-;-;-;-;-;-;-;-;-;-;-;-;-		5.03169	0	0
																SEEITTGSAWFSFLESHNK	3	1	1	4505705	N-Term(iTRAQ4plex); K19(iTRAQ4plex)	2458.21	820.076	3	0.727552	-;-;-;-;1;1;-;1;-;-;-;-;-;-;-;-;-;-	23.6933	8.35847	0	0
																RPDLLTMVVDYR	5	1	1	4505705	N-Term(iTRAQ4plex)	1621.87	541.296	3	0.991199	-;-;-;-;3;1;-;1;-;-;-;-;-;-;-;-;-;-	36.192	5.51446	0	0
																DNLSYIEHIFEISR	4	1	1	4505705	N-Term(iTRAQ4plex)	1879.96	627.326	3	0.676272	-;-;-;3;1;-;-;-;-;-;-;-;-;-;-;-;-;-	4.12345	5.41482	0	0
																SACKEDIPSEK	2	1	1	4505705	N-Term(iTRAQ4plex); C3(Methylthio); K4(iTRAQ4plex); K11(iTRAQ4plex)	1684.85	842.93	2	0.560435	-;-;-;-;-;1;1;-;-;-;-;-;-;-;-;-;-;-	32.8581	3.13872	0	1
																LDKDNLSYIEHIFEISR	1	1	1	4505705	N-Term(iTRAQ4plex); K3(iTRAQ4plex)	2380.28	794.098	3	0.961655	-;-;-;-;-;-;-;1;-;-;-;-;-;-;-;-;-;-		3.38751	0	1
25777713	NP_733779.1	SKP1	6500	S-phase kinase-associated protein 1 isoform b	52.76	2	6	6	13	0.604625	-;-;-;-;-;2;-;1;4;-;-;-;-;-;-;-;4;1	15.2556	163	18.6462	4.53857	KENQWCEEK	1	1	1	25777713	N-Term(iTRAQ4plex); K1(iTRAQ4plex); C6(Methylthio); K9(iTRAQ4plex)	1671.81	836.409	2	0.486383	-;-;-;-;-;-;-;1;-;-;-;-;-;-;-;-;-;-		4.12011	0	1
																TMLEDLGMDDEGDDDPVPLPNVNAAILK	2	2	1	25777713	N-Term(iTRAQ4plex); K28(iTRAQ4plex)	3285.61	1095.88	3	0.879429	-;-;-;-;-;-;-;-;-;-;-;-;-;-;-;-;1;-		3.58379	0	0
																VIQWCTHHK	4	2	1	25777713	N-Term(iTRAQ4plex); C5(Methylthio); K9(iTRAQ4plex)	1485.76	495.923	3	0.53035	-;-;-;-;-;-;-;-;4;-;-;-;-;-;-;-;-;-		4.8692	0	0
																DDPPPPEDDENKEK	1	2	1	25777713	N-Term(iTRAQ4plex); K12(iTRAQ4plex); K14(iTRAQ4plex)	2057.01	1029.01	2	0.580992	-;-;-;-;-;1;-;-;-;-;-;-;-;-;-;-;-;-		3.48515	0	1
																NDFTEEEEAQVR	4	1	1	25777713	N-Term(iTRAQ4plex)	1610.75	805.877	2	0.6325	-;-;-;-;-;-;-;-;-;-;-;-;-;-;-;-;3;1	2.28832	4.55727	0	0
																RTDDIPVWDQEFLK	1	2	1	25777713	N-Term(iTRAQ4plex); K14(iTRAQ4plex)	2050.07	684.028	3	0.74461	-;-;-;-;-;1;-;-;-;-;-;-;-;-;-;-;-;-		5.71396	0	1
4885063	NP_005156.1	ALDOC	230	fructose-bisphosphate aldolase C	52.75	2	10	15	79	0.23192	-;2;2;2;-;-;-;-;-;-;-;-;-;2;13;12;7;7	35.527	364	39.4312	6.87354	GIVVGIK	1	2	1	4885063	N-Term(iTRAQ4plex); K7(iTRAQ4plex)	973.673	487.34	2	0.120015	-;-;1;-;-;-;-;-;-;-;-;-;-;-;-;-;-;-		3.03049	0	0
																DNAGAATEEFIK	2	1	1	4885063	N-Term(iTRAQ4plex); K12(iTRAQ4plex)	1553.81	777.411	2	0.125601	-;2;-;-;-;-;-;-;-;-;-;-;-;-;-;-;-;-		5.55685	0	0
																GVVPLAGTDGETTTQGLDGLSER	27	1	1	4885063	N-Term(iTRAQ4plex)	2417.23	806.416	3	0.461808	-;-;-;-;-;-;-;-;-;-;-;-;-;2;9;4;1;-	70.5833	7.14828	0	0
																TPSALAILENANVLAR	6	1	1	4885063	N-Term(iTRAQ4plex)	1797.04	899.021	2	0.245935	-;-;-;-;-;-;-;-;-;-;-;-;-;-;-;1;2;-	98.941	5.51708	0	0
																YEGSGEDGGAAAQSLYIANHAY	3	1	1	4885063	N-Term(iTRAQ4plex)	2388.08	1194.54	2	0.136456	-;-;1;-;-;-;-;-;-;-;-;-;-;-;-;2;-;-	69.8986	4.89602	0	0
																ALQASALNAWR	1	1	1	4885063	N-Term(iTRAQ4plex)	1344.75	672.878	2	0.152098	-;-;-;-;-;-;-;-;-;-;-;-;-;-;-;-;-;1		4.40548	0	0
																LSQIGVENTEENR	4	1	1	4885063	N-Term(iTRAQ4plex)	1632.83	816.919	2	0.167211	-;-;-;-;-;-;-;-;-;-;-;-;-;-;-;-;2;2	19.4201	5.00488	0	0
																CQYVTEK	1	3	2	34577112;4885063	N-Term(iTRAQ4plex); C1(Methylthio); K7(iTRAQ4plex)	1204.6	602.806	2				3.24522	0	0
																GILAADESVGSMAK	2	1	1	4885063	N-Term(iTRAQ4plex); K14(iTRAQ4plex)	1636.88	818.945	2	0.204296	-;-;-;-;-;-;-;-;-;-;-;-;-;-;-;-;-;2		5.448	0	0
																GILAADESVGSMAK	1	1	1	4885063	N-Term(iTRAQ4plex); M12(Oxidation); K14(iTRAQ4plex)	1652.88	826.943	2	0.179693	-;-;-;-;-;-;-;-;-;-;-;-;-;-;-;-;-;1		3.79569	0	0
																KDGADFAK	1	3	2	34577112;4885063	N-Term(iTRAQ4plex); K1(iTRAQ4plex); K8(iTRAQ4plex)	1283.73	428.58	3				3.1393	0	1
																QVLFSADDR	1	1	1	4885063	N-Term(iTRAQ4plex)	1194.62	597.815	2	0.0667261	-;-;-;-;-;-;-;-;-;-;-;-;-;-;-;-;-;1		3.21333	0	0
																YTPEEIAMATVTALR	17	1	1	4885063	N-Term(iTRAQ4plex)	1809.96	905.485	2	0.151279	-;-;-;2;-;-;-;-;-;-;-;-;-;-;3;3;2;-	83.6677	5.3413	0	0
																YASICQQNGIVPIVEPEILPDGDHDLK	4	3	2	34577112;4885063	N-Term(iTRAQ4plex); C5(Methylthio); K27(iTRAQ4plex)	3297.68	1099.9	3				6.66675	0	0
																YASICQQNGIVPIVEPEILPDGDHDLKR	2	3	2	34577112;4885063	N-Term(iTRAQ4plex); C5(Methylthio); K27(iTRAQ4plex)	3453.77	1151.93	3				4.52482	0	1
																VLAAVYK	1	4	2	34577112;4885063	N-Term(iTRAQ4plex); K7(iTRAQ4plex)	1051.67	526.338	2				2.87993	0	0
																YTPEEIAMATVTALR	5	1	1	4885063	N-Term(iTRAQ4plex); M8(Oxidation)	1825.94	609.32	3	0.357717	-;-;-;-;-;-;-;-;-;-;-;-;-;-;1;2;-;-	114.363	3.87732	0	0
5453603	NP_006422.1	CCT2	10576	T-complex protein 1 subunit beta	52.52	2	18	18	56	1.34171	-;5;6;2;5;2;-;-;-;-;-;-;-;-;3;12;2;13	19.0724	535	57.4521	6.45557	LGGSLADSYLDEGFLLDK	2	2	1	5453603	N-Term(iTRAQ4plex); K18(iTRAQ4plex)	2201.15	1101.08	2	1.0145	-;-;-;-;-;-;-;-;-;-;-;-;-;-;-;-;-;2		6.29805	0	0
																LTSFIGAIAIGDLVK	4	1	1	5453603	N-Term(iTRAQ4plex); K15(iTRAQ4plex)	1806.11	903.557	2	1.27534	-;-;-;-;-;-;-;-;-;-;-;-;-;-;-;-;-;4		5.69125	0	0
																NIGVDNPAAK	1	2	1	5453603	N-Term(iTRAQ4plex); K10(iTRAQ4plex)	1286.73	643.868	2	1.0521	-;1;-;-;-;-;-;-;-;-;-;-;-;-;-;-;-;-		4.30934	0	0
																QDLMNIAGTTLSSK	2	2	1	5453603	N-Term(iTRAQ4plex); K14(iTRAQ4plex)	1766.96	883.984	2	1.58629	-;1;-;-;-;-;-;-;-;-;-;-;-;-;-;-;-;1	14.8045	5.26878	0	0
																QLIYNYPEQLFGAAGVMAIEHADFAGVER	3	2	1	5453603	N-Term(iTRAQ4plex)	3353.67	1118.56	3	1.21709	-;-;-;-;-;-;-;-;-;-;-;-;-;-;-;-;-;3		7.74098	0	0
																QVLLSAAEAAEVILR	5	2	1	5453603	N-Term(iTRAQ4plex)	1727.02	864.013	2	1.40324	-;-;-;-;-;-;-;-;-;-;-;-;-;-;-;3;-;-		4.74185	0	0
																GATQQILDEAER	1	2	1	5453603	N-Term(iTRAQ4plex)	1474.76	737.884	2	1.40143	-;-;-;-;-;-;-;-;-;-;-;-;-;-;-;-;1;-		4.59007	0	0
																EAVAMESYAK	1	2	1	5453603	N-Term(iTRAQ4plex); K10(iTRAQ4plex)	1386.72	693.865	2	1.00179	-;1;-;-;-;-;-;-;-;-;-;-;-;-;-;-;-;-		3.72221	0	0
																MLPTIIADNAGYDSADLVAQLR	5	2	1	5453603	N-Term(iTRAQ4plex)	2491.3	831.105	3	1.59572	-;-;-;-;-;-;-;-;-;-;-;-;-;-;1;4;-;-	22.3067	5.8997	0	0
																EALLSSAVDHGSDEVK	2	2	1	5453603	N-Term(iTRAQ4plex); K16(iTRAQ4plex)	1945.01	973.008	2	1.01058	-;-;-;2;-;-;-;-;-;-;-;-;-;-;-;-;-;-		5.9872	0	0
																SLHDALCVLAQTVK	5	2	1	5453603	N-Term(iTRAQ4plex); C7(Methylthio); K14(iTRAQ4plex)	1832	916.504	2	1.26785	-;-;-;-;4;1;-;-;-;-;-;-;-;-;-;-;-;-	5.85268	5.7	0	0
																LALVTGGEIASTFDHPELVK	3	2	1	5453603	N-Term(iTRAQ4plex); K20(iTRAQ4plex)	2385.33	795.782	3	1.32775	-;-;3;-;-;-;-;-;-;-;-;-;-;-;-;-;-;-		6.82917	0	0
																TVYGGGCSEMLMAHAVTQLANR	5	2	1	5453603	N-Term(iTRAQ4plex); C7(Methylthio)	2499.18	833.732	3	1.33269	-;1;3;-;-;1;-;-;-;-;-;-;-;-;-;-;-;-	29.4447	7.47913	0	0
																LAVEAVLR	2	2	1	5453603	N-Term(iTRAQ4plex)	1014.64	507.824	2	1.36221	-;-;-;-;-;-;-;-;-;-;-;-;-;-;-;-;1;1	2.99091	3.20736	0	0
																MLPTIIADNAGYDSADLVAQLR	1	2	1	5453603	N-Term(iTRAQ4plex); M1(Oxidation)	2507.31	836.441	3				5.6253	0	0
																VQDDEVGDGTTSVTVLAAELLR	10	2	1	5453603	N-Term(iTRAQ4plex)	2432.26	811.425	3	2.63909	-;-;-;-;-;-;-;-;-;-;-;-;-;-;2;5;-;-	53.0723	6.12539	0	0
																LIEEVMIGEDK	2	2	1	5453603	N-Term(iTRAQ4plex); K11(iTRAQ4plex)	1563.85	782.431	2	1.19083	-;-;-;-;-;-;-;-;-;-;-;-;-;-;-;-;-;2		4.61778	0	0
																IHPQTIIAGWR	1	2	1	5453603	N-Term(iTRAQ4plex)	1435.83	479.281	3	1.34782	-;-;-;-;1;-;-;-;-;-;-;-;-;-;-;-;-;-		3.89635	0	0
																ILIANTGMDTDK	1	2	1	5453603	N-Term(iTRAQ4plex); K12(iTRAQ4plex)	1579.87	790.436	2	1.00376	-;1;-;-;-;-;-;-;-;-;-;-;-;-;-;-;-;-		4.75719	0	0
4504301	NP_003529.1	HIST1H4A	8359	histone H4	52.43	1	8	8	98	0.926025	-;1;5;5;14;15;3;7;6;2;-;-;-;-;-;-;6;33	14.6956	103	11.3604	11.356	TVTAMDVVYALK	29	1	1	4504301	N-Term(iTRAQ4plex); K12(iTRAQ4plex)	1598.91	799.957	2	0.99564	-;1;3;2;2;2;-;2;1;-;-;-;-;-;-;-;1;15	22.2906	5.82174	0	0
																VFLENVIR	11	1	1	4504301	N-Term(iTRAQ4plex)	1133.68	567.344	2	1.05269	-;-;1;1;1;-;-;-;-;-;-;-;-;-;-;-;3;5	4.43063	3.23815	0	0
																TVTAMDVVYALK	2	1	1	4504301	N-Term(iTRAQ4plex); M5(Oxidation); K12(iTRAQ4plex)	1614.9	807.954	2	0.889536	-;-;-;-;-;-;-;-;-;-;-;-;-;-;-;-;-;2		4.31785	0	0
																VFLENVIRDAVTYTEHAK	1	1	1	4504301	N-Term(iTRAQ4plex); K18(iTRAQ4plex)	2393.29	798.434	3	0.784575	-;-;-;1;-;-;-;-;-;-;-;-;-;-;-;-;-;-		5.16146	0	1
																KTVTAMDVVYALK	17	1	1	4504301	N-Term(iTRAQ4plex); K1(iTRAQ4plex); K13(iTRAQ4plex)	1871.11	936.056	2	0.604351	-;-;-;-;4;7;1;3;1;-;-;-;-;-;-;-;-;-	20.7179	5.52736	0	1
																KTVTAMDVVYALK	6	1	1	4504301	N-Term(iTRAQ4plex); K1(iTRAQ4plex); M6(Oxidation); K13(iTRAQ4plex)	1887.08	629.697	3	0.967866	-;-;-;-;-;4;1;-;1;-;-;-;-;-;-;-;-;-	40.2516	4.84625	0	1
																TVTAMDVVYALKR	1	1	1	4504301	N-Term(iTRAQ4plex); K12(iTRAQ4plex)	1755.01	585.673	3	4.67729	-;-;-;-;1;-;-;-;-;-;-;-;-;-;-;-;-;-		5.58257	0	1
																DAVTYTEHAK	13	1	1	4504301	N-Term(iTRAQ4plex); K10(iTRAQ4plex)	1422.75	711.877	2	0.992366	-;-;-;1;4;2;-;2;2;2;-;-;-;-;-;-;-;-	21.1672	4.98678	0	0
																DNIQGITKPAIR	1	1	1	4504301	N-Term(iTRAQ4plex); K8(iTRAQ4plex)	1613.96	538.657	3	0.910162	-;-;-;-;1;-;-;-;-;-;-;-;-;-;-;-;-;-		3.90605	0	0
																ISGLIYEETR	17	1	1	4504301	N-Term(iTRAQ4plex)	1324.72	662.864	2	1.08897	-;-;1;-;1;-;1;-;1;-;-;-;-;-;-;-;2;11	24.3267	3.85762	0	0
4505753	NP_002620.1	PGAM1	5223	phosphoglycerate mutase 1	52.36	3	9	9	49	0.494586	-;-;7;4;3;3;5;5;1;4;-;-;-;-;-;-;2;15	17.9365	254	28.7858	7.18115	NLKPIKPMQFLGDEETVR	2	1	1	4505753	N-Term(iTRAQ4plex); K3(iTRAQ4plex); K6(iTRAQ4plex)	2547.43	1274.22	2	0.38751	-;-;-;-;-;-;1;1;-;-;-;-;-;-;-;-;-;-	21.9891	4.18592	0	0
																FSGWYDADLSPAGHEEAK	6	1	1	4505753	N-Term(iTRAQ4plex); K18(iTRAQ4plex)	2268.08	756.699	3	0.455475	-;-;-;2;2;-;-;2;-;-;-;-;-;-;-;-;-;-	16.7138	7.21453	0	0
																YADLTEDQLPSCESLK	6	1	1	4505753	N-Term(iTRAQ4plex); C12(Methylthio); K16(iTRAQ4plex)	2146.03	1073.52	2	0.710719	-;-;-;1;1;-;-;-;-;-;-;-;-;-;-;-;2;2	31.7071	5.02237	0	0
																ALPFWNEEIVPQIK	4	3	1	4505753	N-Term(iTRAQ4plex); K14(iTRAQ4plex)	1972.11	986.56	2	0.53788	-;-;-;-;-;-;-;-;-;-;-;-;-;-;-;-;-;4		4.893	0	0
																SYDVPPPPMEPDHPFYSNISK	2	2	1	4505753	N-Term(iTRAQ4plex); M9(Oxidation); K21(iTRAQ4plex)	2721.31	907.775	3	0.421001	-;-;1;-;-;1;-;-;-;-;-;-;-;-;-;-;-;-	48.752	3.68361	0	0
																HYGGLTGLNK	7	3	1	4505753	N-Term(iTRAQ4plex); K10(iTRAQ4plex)	1347.77	449.927	3	0.656072	-;-;-;-;-;-;2;-;1;4;-;-;-;-;-;-;-;-	26.3891	3.74756	0	0
																DAGYEFDICFTSVQK	9	1	1	4505753	N-Term(iTRAQ4plex); C9(Methylthio); K15(iTRAQ4plex)	2056.95	1028.98	2	0.473756	-;-;-;-;-;-;-;-;-;-;-;-;-;-;-;-;-;9		5.48856	0	0
																AMEAVAAQGK	2	2	1	4505753	N-Term(iTRAQ4plex); K10(iTRAQ4plex)	1263.69	632.35	2	0.505712	-;-;2;-;-;-;-;-;-;-;-;-;-;-;-;-;-;-		3.66458	0	0
																HGESAWNLENR	4	1	1	4505753	N-Term(iTRAQ4plex)	1456.69	486.233	3	0.380448	-;-;-;-;-;-;2;2;-;-;-;-;-;-;-;-;-;-	14.8191	4.07866	0	0
																SYDVPPPPMEPDHPFYSNISK	7	2	1	4505753	N-Term(iTRAQ4plex); K21(iTRAQ4plex)	2705.3	902.438	3	0.445407	-;-;4;1;-;2;-;-;-;-;-;-;-;-;-;-;-;-	49.0365	4.68916	0	0
4758638	NP_004896.1	PRDX6	9588	peroxiredoxin-6	52.23	1	11	11	45	0.619295	-;3;1;8;6;4;-;-;-;-;-;-;-;-;-;1;9;9	14.4969	224	25.0192	6.37939	LPFPIIDDR	2	1	1	4758638	N-Term(iTRAQ4plex)	1229.7	615.354	2	0.472452	-;-;-;-;-;-;-;-;-;-;-;-;-;-;-;-;1;1	11.856	2.75028	0	0
																VVFVFGPDKK	2	1	1	4758638	N-Term(iTRAQ4plex); K9(iTRAQ4plex); K10(iTRAQ4plex)	1567.96	523.324	3	0.448504	-;-;-;-;-;2;-;-;-;-;-;-;-;-;-;-;-;-		3.97753	0	1
																DINAYNCEEPTEK	3	1	1	4758638	N-Term(iTRAQ4plex); C7(Methylthio); K13(iTRAQ4plex)	1859.84	930.424	2	0.677023	-;1;-;-;1;-;-;-;-;-;-;-;-;-;-;-;-;1	19.9699	4.71314	0	0
																VVFVFGPDK	3	1	1	4758638	N-Term(iTRAQ4plex); K9(iTRAQ4plex)	1295.76	648.382	2	0.704855	-;2;1;-;-;-;-;-;-;-;-;-;-;-;-;-;-;-	13.6969	3.45702	0	0
																ELAILLGMLDPAEK	7	1	1	4758638	N-Term(iTRAQ4plex); K14(iTRAQ4plex)	1801.05	901.026	2	0.690101	-;-;-;-;-;-;-;-;-;-;-;-;-;-;-;-;4;3	3.06693	3.97969	0	0
																LIALSIDSVEDHLAWSK	7	1	1	4758638	N-Term(iTRAQ4plex); K17(iTRAQ4plex)	2185.2	1093.11	2	0.708836	-;-;-;5;1;1;-;-;-;-;-;-;-;-;-;-;-;-	23.1314	6.35744	0	0
																DGDSVMVLPTIPEEEAK	1	1	1	4758638	N-Term(iTRAQ4plex); M6(Oxidation); K17(iTRAQ4plex)	2134.08	1067.54	2	0.725973	-;-;-;-;-;-;-;-;-;-;-;-;-;-;-;-;1;-		3.95554	0	0
																LSILYPATTGR	1	1	1	4758638	N-Term(iTRAQ4plex)	1335.77	668.391	2	0.71118	-;-;-;-;-;-;-;-;-;-;-;-;-;-;-;-;1;-		3.34765	0	0
																DGDSVMVLPTIPEEEAK	2	1	1	4758638	N-Term(iTRAQ4plex); K17(iTRAQ4plex)	2118.09	1059.55	2	0.505042	-;-;-;-;-;-;-;-;-;-;-;-;-;-;-;-;1;1	15.4563	4.67678	0	0
																VVISLQLTAEK	3	1	1	4758638	N-Term(iTRAQ4plex); K11(iTRAQ4plex)	1488.92	744.964	2	0.724377	-;-;-;-;-;-;-;-;-;-;-;-;-;-;-;-;-;3		4.14393	0	0
																DFTPVCTTELGR	2	1	1	4758638	N-Term(iTRAQ4plex); C6(Methylthio)	1528.73	764.867	2	0.530114	-;-;-;-;-;-;-;-;-;-;-;-;-;-;-;1;1;-	7.46724	3.70325	0	0
																ELAILLGMLDPAEKDEK	12	1	1	4758638	N-Term(iTRAQ4plex); K14(iTRAQ4plex); K17(iTRAQ4plex)	2317.31	773.11	3	0.581717	-;-;-;3;4;1;-;-;-;-;-;-;-;-;-;-;-;-	13.9028	6.29483	0	1
196115290	NP_001124491.1	GFAP	2670	glial fibrillary acidic protein	52.2	8	20	21	49	0.813781	-;2;1;3;5;8;-;1;3;2;-;-;-;-;-;3;10;10	26.3062	431	49.4776	6.12549	LEEEGQSLKDEMAR	1	3	1	196115290	N-Term(iTRAQ4plex); K9(iTRAQ4plex); M12(Oxidation)	1938.96	969.985	2	0.689452	-;-;-;-;1;-;-;-;-;-;-;-;-;-;-;-;-;-		3.07338	0	1
																DNLAQDLATVR	1	3	1	196115290	N-Term(iTRAQ4plex)	1359.73	680.37	2	0.783461	-;-;-;-;-;-;-;-;-;-;-;-;-;-;-;-;1;-		4.0054	0	0
																QEADEATLAR	1	3	1	196115290	N-Term(iTRAQ4plex)	1247.64	624.321	2	0.785591	-;-;-;-;-;-;-;-;-;-;-;-;-;-;-;-;-;1		2.66373	0	0
																FADLTDAAAR	1	3	1	196115290	N-Term(iTRAQ4plex)	1194.62	597.815	2	0.761938	-;-;-;-;-;-;-;-;-;-;-;-;-;-;-;-;1;-		3.36347	0	0
																IESLEEEIR	1	3	1	196115290	N-Term(iTRAQ4plex)	1261.67	631.341	2	1.74164	-;-;-;-;-;-;-;-;-;-;-;-;-;-;-;-;-;1		3.47464	0	0
																EAASYQEALAR	2	3	1	196115290	N-Term(iTRAQ4plex)	1352.69	676.848	2	0.701342	-;-;-;-;-;-;-;-;-;-;-;-;-;-;-;-;1;1	4.84408	4.66402	0	0
																TQYEAMASSNMHEAEEWYR	4	3	1	196115290	N-Term(iTRAQ4plex)	2477.06	826.358	3	0.766643	-;-;-;2;1;-;-;1;-;-;-;-;-;-;-;-;-;-	13.228	7.88185	0	0
																SYVSSGEMMVGGLAPGR	2	3	1	196115290	N-Term(iTRAQ4plex)	1841.9	921.454	2	2.59992	-;-;-;-;-;-;-;-;-;-;-;-;-;-;-;1;1;-	0.830575	5.38003	0	0
																LADVYQAELR	2	3	1	196115290	N-Term(iTRAQ4plex)	1321.72	661.364	2	0.717227	-;-;-;-;-;-;-;-;-;-;-;-;-;-;-;-;1;1	2.50563	3.38276	0	0
																ALAAELNQLR	1	3	1	196115290	N-Term(iTRAQ4plex)	1242.72	621.866	2	0.757824	-;-;-;-;-;-;-;-;-;-;-;-;-;-;-;-;-;1		3.63051	0	0
																LEAENNLAAYR	4	3	1	196115290	N-Term(iTRAQ4plex)	1407.73	704.37	2	0.819439	-;-;-;-;1;-;-;-;-;-;-;-;-;-;-;-;1;2	22.0365	4.70791	0	0
																LEEEGQSLKDEMAR	2	3	1	196115290	N-Term(iTRAQ4plex); K9(iTRAQ4plex)	1922.97	961.989	2	0.714476	-;-;-;-;2;-;-;-;-;-;-;-;-;-;-;-;-;-		5.45764	0	1
																VDFSLAGALNAGFK	3	3	1	196115290	N-Term(iTRAQ4plex); K14(iTRAQ4plex)	1697.94	849.476	2	1.63504	-;1;-;-;-;-;-;-;-;-;-;-;-;-;-;-;-;2	22.5295	6.20252	0	0
																QLQSLTCDLESLR	2	3	1	196115290	N-Term(iTRAQ4plex); C7(Methylthio)	1695.85	848.431	2	0.65682	-;-;-;-;-;-;-;-;-;-;-;-;-;-;-;-;2;-		4.58615	0	0
																FASYIEK	1	3	1	196115290	N-Term(iTRAQ4plex); K7(iTRAQ4plex)	1145.64	573.325	2	0.623073	-;-;1;-;-;-;-;-;-;-;-;-;-;-;-;-;-;-		3.016	0	0
																AEMMELNDR	1	3	1	196115290	N-Term(iTRAQ4plex)	1252.58	626.792	2	0.897749	-;-;-;-;-;-;-;-;-;-;-;-;-;-;-;-;-;1		3.58474	0	0
																ITIPVQTFSNLQIR	4	3	1	196115290	N-Term(iTRAQ4plex)	1774.04	887.521	2	1.01912	-;-;-;-;-;-;-;-;-;-;-;-;-;-;-;2;2;-	8.84987	4.17615	0	0
																TQYEAMASSNMHEAEEWYR	1	3	1	196115290	N-Term(iTRAQ4plex); M6(Oxidation)	2493.05	831.689	3	0.62283	-;-;-;1;-;-;-;-;-;-;-;-;-;-;-;-;-;-		4.28499	0	0
																KIHEEEVR	2	3	1	196115290	N-Term(iTRAQ4plex); K1(iTRAQ4plex)	1327.76	664.384	2	0.631179	-;-;-;-;-;-;-;-;-;2;-;-;-;-;-;-;-;-		3.04744	0	1
																LALDLEIATYR	4	1	2	119395750;196115290	N-Term(iTRAQ4plex)	1421.81	711.409	2				3.86281	0	0
																KIESLEEEIR	2	3	1	196115290	N-Term(iTRAQ4plex); K1(iTRAQ4plex)	1533.86	511.957	3	0.811309	-;-;-;-;-;2;-;-;-;-;-;-;-;-;-;-;-;-		4.66451	0	1
																HLQEYQDLLNVK	9	3	1	196115290	N-Term(iTRAQ4plex); K12(iTRAQ4plex)	1787.98	894.491	2	0.74081	-;-;-;-;-;6;-;-;3;-;-;-;-;-;-;-;-;-	3.48336	5.25093	0	0
																FLEQQNK	1	21	5	196115290;5031839;119395754;62414289;155969697	N-Term(iTRAQ4plex); K7(iTRAQ4plex)	1194.67	597.839	2				2.81533	0	0
																LQDETNLR	1	3	1	196115290	N-Term(iTRAQ4plex)	1132.61	566.809	2	0.712727	-;1;-;-;-;-;-;-;-;-;-;-;-;-;-;-;-;-		3.04045	0	0
4826898	NP_005013.1	PFN1	5216	profilin-1	52.14	1	6	6	10	1.46933	-;2;-;-;-;-;-;-;2;-;-;-;-;-;-;-;3;3	18.5533	140	15.0446	8.26514	STGGAPTFNVTVTK	2	1	1	4826898	N-Term(iTRAQ4plex); K14(iTRAQ4plex)	1667.92	834.463	2	1.62145	-;-;-;-;-;-;-;-;-;-;-;-;-;-;-;-;-;2		5.48589	0	0
																CYEMASHLR	2	1	1	4826898	N-Term(iTRAQ4plex); C1(Methylthio)	1299.57	433.86	3	1.18429	-;-;-;-;-;-;-;-;2;-;-;-;-;-;-;-;-;-		3.71234	0	0
																TFVNITPAEVGVLVGK	2	1	1	4826898	N-Term(iTRAQ4plex); K16(iTRAQ4plex)	1932.14	644.718	3	1.51494	-;-;-;-;-;-;-;-;-;-;-;-;-;-;-;-;2;-		5.11451	0	0
																TLVLLMGK	2	1	1	4826898	N-Term(iTRAQ4plex); K8(iTRAQ4plex)	1162.75	581.877	2	1.73206	-;1;-;-;-;-;-;-;-;-;-;-;-;-;-;-;-;1	4.51968	3.44365	0	0
																DSLLQDGEFSMDLR	1	1	1	4826898	N-Term(iTRAQ4plex)	1769.85	885.429	2	0.81693	-;-;-;-;-;-;-;-;-;-;-;-;-;-;-;-;1;-		4.04818	0	0
																DSPSVWAAVPGK	1	1	1	4826898	N-Term(iTRAQ4plex); K12(iTRAQ4plex)	1501.83	751.419	2	1.51571	-;1;-;-;-;-;-;-;-;-;-;-;-;-;-;-;-;-		4.80705	0	0
344313196	NP_001230702.1	GNG2	54331	guanine nucleotide-binding protein G(I)/G(S)/G(O) subunit gamma-2	52.11	1	3	3	7	0.225723	-;-;-;-;-;-;1;2;-;-;-;-;-;-;-;2;1;-	33.3886	71	7.84503	7.98682	EDPLLTPVPASENPFR	4	1	1	344313196	N-Term(iTRAQ4plex)	1926	963.506	2	0.234605	-;-;-;-;-;-;-;-;-;-;-;-;-;-;-;2;1;-	40.9744	4.18175	0	0
																AAADLMAYCEAHAK	1	1	1	344313196	N-Term(iTRAQ4plex); C9(Methylthio); K14(iTRAQ4plex)	1798.85	600.289	3	0.228154	-;-;-;-;-;-;-;1;-;-;-;-;-;-;-;-;-;-		5.84652	0	0
																KLVEQLK	2	1	1	344313196	N-Term(iTRAQ4plex); K1(iTRAQ4plex); K7(iTRAQ4plex)	1289.84	430.619	3	0.24722	-;-;-;-;-;-;1;1;-;-;-;-;-;-;-;-;-;-	52.3708	3.32127	0	1
4503117	NP_000091.1	CSTB	1476	cystatin-B	52.04	1	4	4	10	0.752423	-;2;-;-;-;-;-;3;4;-;-;-;-;-;-;-;-;-	11.9681	98	11.1326	7.56201	SQVVAGTNYFIK	2	1	1	4503117	N-Term(iTRAQ4plex); K12(iTRAQ4plex)	1614.91	807.961	2	0.684054	-;2;-;-;-;-;-;-;-;-;-;-;-;-;-;-;-;-		4.92389	0	0
																KFPVFK	1	1	1	4503117	N-Term(iTRAQ4plex); K1(iTRAQ4plex); K6(iTRAQ4plex)	1197.77	399.928	3	0.62099	-;-;-;-;-;-;-;1;-;-;-;-;-;-;-;-;-;-		3.25181	0	1
																VHVGDEDFVHLR	4	1	1	4503117	N-Term(iTRAQ4plex)	1566.81	522.942	3	0.78235	-;-;-;-;-;-;-;1;3;-;-;-;-;-;-;-;-;-	13.0343	6.22684	0	0
																VFQSLPHENKPLTLSNYQTNK	3	1	1	4503117	N-Term(iTRAQ4plex); K10(iTRAQ4plex); K21(iTRAQ4plex)	2890.58	964.197	3	1.38847	-;-;-;-;-;-;-;1;1;-;-;-;-;-;-;-;-;-	41.2816	5.81601	0	0
6598323	NP_001485.2	GDI2	2665	rab GDP dissociation inhibitor beta	51.91	2	11	16	34	1.01491	-;2;-;4;2;-;-;1;-;-;-;-;-;-;-;-;9;2	21.5229	445	50.6309	6.46826	VICILSHPIK	1	2	1	6598323	N-Term(iTRAQ4plex); C3(Methylthio); K10(iTRAQ4plex)	1456.86	486.291	3	1.09343	-;-;-;-;1;-;-;-;-;-;-;-;-;-;-;-;-;-		3.67917	0	0
																MLLYTEVTR	1	2	2	4503971;6598323	N-Term(iTRAQ4plex)	1269.7	635.354	2				3.19308	0	0
																FDLGQDVIDFTGHALALYR	2	3	2	6598323;4503971	N-Term(iTRAQ4plex)	2295.19	765.735	3				4.78035	0	0
																TYDATTHFETTCDDIK	3	2	1	6598323	N-Term(iTRAQ4plex); C12(Methylthio); K16(iTRAQ4plex)	2194.98	1097.99	2	1.08889	-;-;-;2;-;-;-;1;-;-;-;-;-;-;-;-;-;-	34.7343	5.79658	0	0
																TDDYLDQPCYETINR	1	2	1	6598323	N-Term(iTRAQ4plex); C9(Methylthio)	2035.88	1018.45	2	1.01879	-;-;-;-;-;-;-;-;-;-;-;-;-;-;-;-;1;-		4.37057	0	0
																SPYLYPLYGLGELPQGFAR	5	3	2	6598323;4503971	N-Term(iTRAQ4plex)	2285.21	762.408	3				5.23167	0	0
																VPSTEAEALASSLMGLFEK	6	1	1	6598323	N-Term(iTRAQ4plex); K19(iTRAQ4plex)	2268.21	756.742	3	0.986474	-;-;-;-;-;-;-;-;-;-;-;-;-;-;-;-;5;-		5.78028	0	0
																FVSISDLLVPK	2	2	1	6598323	N-Term(iTRAQ4plex); K11(iTRAQ4plex)	1505.91	753.461	2	1.18067	-;-;-;-;-;-;-;-;-;-;-;-;-;-;-;-;-;2		3.63553	0	0
																FKIPGSPPESMGR	1	2	1	6598323	N-Term(iTRAQ4plex); K2(iTRAQ4plex)	1690.92	564.312	3	0.763747	-;-;-;-;1;-;-;-;-;-;-;-;-;-;-;-;-;-		3.89249	0	1
																FLVYVANFDEKDPR	1	2	1	6598323	N-Term(iTRAQ4plex); K11(iTRAQ4plex)	2001.06	1001.03	2	0.758567	-;-;-;1;-;-;-;-;-;-;-;-;-;-;-;-;-;-		4.37546	0	1
																MTGSEFDFEEMK	2	2	1	6598323	N-Term(iTRAQ4plex); K12(iTRAQ4plex)	1738.8	869.901	2	0.798403	-;2;-;-;-;-;-;-;-;-;-;-;-;-;-;-;-;-		5.111	0	0
																DWNVDLIPK	1	3	2	6598323;4503971	N-Term(iTRAQ4plex); K9(iTRAQ4plex)	1387.79	694.397	2				3.47108	0	0
																EIRPALELLEPIEQK	1	2	1	6598323	N-Term(iTRAQ4plex); K15(iTRAQ4plex)	2066.21	689.407	3	1.28154	-;-;-;1;-;-;-;-;-;-;-;-;-;-;-;-;-;-		4.69333	0	0
																DLGTESQIFISR	1	2	1	6598323	N-Term(iTRAQ4plex)	1509.8	755.406	2	1.09082	-;-;-;-;-;-;-;-;-;-;-;-;-;-;-;-;1;-		4.98738	0	0
																NTNDANSCQIIIPQNQVNR	4	3	2	6598323;4503971	N-Term(iTRAQ4plex); C8(Methylthio)	2332.12	1166.56	2				6.71011	0	0
																NPYYGGESASITPLEDLYK	2	2	1	6598323	N-Term(iTRAQ4plex); K19(iTRAQ4plex)	2405.21	1203.11	2	1.00893	-;-;-;-;-;-;-;-;-;-;-;-;-;-;-;-;2;-		4.44545	0	0
543583723	NP_001269530.1	PTGES3	10728	prostaglandin E synthase 3 isoform b	51.8	6	6	6	11	1.29823	-;2;2;-;-;-;-;5;-;-;-;-;-;-;-;-;1;1	16.2348	139	16.4656	4.80518	DVNVNFEK	1	6	1	543583723	N-Term(iTRAQ4plex); K8(iTRAQ4plex)	1252.68	626.843	2	1.22826	-;-;1;-;-;-;-;-;-;-;-;-;-;-;-;-;-;-		3.19267	0	0
																HLNEIDLFHCIDPNDSK	5	5	1	543583723	N-Term(iTRAQ4plex); C10(Methylthio); K17(iTRAQ4plex)	2344.14	782.05	3	1.09541	-;-;-;-;-;-;-;5;-;-;-;-;-;-;-;-;-;-		5.09465	0	0
																LTFSCLGGSDNFK	2	6	1	543583723	N-Term(iTRAQ4plex); C5(Methylthio); K13(iTRAQ4plex)	1722.85	861.928	2	1.19014	-;2;-;-;-;-;-;-;-;-;-;-;-;-;-;-;-;-		5.19295	0	0
																LNWLSVDFNNWK	1	3	1	543583723	N-Term(iTRAQ4plex); K12(iTRAQ4plex)	1823.98	912.493	2	1.45647	-;-;1;-;-;-;-;-;-;-;-;-;-;-;-;-;-;-		4.53749	0	0
																SILCCLR	1	5	1	543583723	N-Term(iTRAQ4plex); C4(Methylthio); C5(Methylthio)	1043.5	522.252	2	1.22618	-;-;-;-;-;-;-;-;-;-;-;-;-;-;-;-;-;1		2.90229	0	0
																DWEDDSDEDMSNFDR	1	4	1	543583723	N-Term(iTRAQ4plex)	2019.76	1010.38	2	1.64194	-;-;-;-;-;-;-;-;-;-;-;-;-;-;-;-;1;-		5.10081	0	0
4504221	NP_000849.1	GUK1	2987	guanylate kinase isoform b	51.27	3	6	6	38	1.15087	-;1;6;9;2;2;-;-;-;-;-;-;-;-;-;-;9;1	43.0256	197	21.7122	6.55127	EPGLFDVVIINDSLDQAYAELK	14	2	1	4504221	N-Term(iTRAQ4plex); K22(iTRAQ4plex)	2737.47	913.16	3	3.74693	-;-;-;-;-;-;-;-;-;-;-;-;-;-;-;-;6;-		6.17873	0	0
																LAAAQADMESSK	2	2	1	4504221	N-Term(iTRAQ4plex); K12(iTRAQ4plex)	1509.79	755.397	2	1.07769	-;1;1;-;-;-;-;-;-;-;-;-;-;-;-;-;-;-	2.69995	5.44942	0	0
																ATDLRPIYISVQPPSLHVLEQR	3	3	1	4504221	N-Term(iTRAQ4plex)	2676.5	892.837	3	0.822108	-;-;-;-;2;1;-;-;-;-;-;-;-;-;-;-;-;-	49.791	4.84579	0	0
																ICVLDVDLQGVR	3	3	1	4504221	N-Term(iTRAQ4plex); C2(Methylthio)	1519.81	760.408	2	1.08018	-;-;-;-;-;-;-;-;-;-;-;-;-;-;-;-;3;-		3.84137	0	0
																DIAAGDFIEHAEFSGNLYGTSK	15	3	1	4504221	N-Term(iTRAQ4plex); K22(iTRAQ4plex)	2630.3	877.438	3	1.09154	-;-;5;9;-;1;-;-;-;-;-;-;-;-;-;-;-;-	11.0504	6.9342	0	0
																VAVQAVQAMNR	1	3	1	4504221	N-Term(iTRAQ4plex)	1330.74	665.872	2	0.998611	-;-;-;-;-;-;-;-;-;-;-;-;-;-;-;-;-;1		4.00164	0	0
5031985	NP_005787.1	NUTF2	10204	nuclear transport factor 2	51.18	3	4	4	10	1.13141	-;-;1;3;2;1;-;-;-;-;-;-;-;-;-;-;1;-	16.9751	127	14.469	5.37646	LSSLPFQK	1	3	1	5031985	N-Term(iTRAQ4plex); K8(iTRAQ4plex)	1207.73	604.367	2	0.980046	-;-;1;-;-;-;-;-;-;-;-;-;-;-;-;-;-;-		2.97124	0	0
																ADEDPIMGFHQMFLLK	4	1	1	5031985	N-Term(iTRAQ4plex); K16(iTRAQ4plex)	2180.1	727.371	3	1.02857	-;-;-;3;1;-;-;-;-;-;-;-;-;-;-;-;-;-	27.2899	6.19477	0	0
																NINDAWVCTNDMFR	1	1	1	5031985	N-Term(iTRAQ4plex); C8(Methylthio)	1888.83	944.917	2	1.25117	-;-;-;-;-;-;-;-;-;-;-;-;-;-;-;-;1;-		4.40795	0	0
																IQHSITAQDHQPTPDSCIISMVVGQLK	4	1	1	5031985	N-Term(iTRAQ4plex); C17(Methylthio); K27(iTRAQ4plex)	3280.67	1094.23	3	1.12408	-;-;-;-;1;1;-;-;-;-;-;-;-;-;-;-;-;-	24.9004	6.65107	0	0
58530848	NP_001011546.1	DSTN	11034	destrin isoform b	50.68	5	7	8	9	0.684553	-;3;-;-;-;3;-;-;-;-;-;-;-;-;-;-;1;1	13.81	148	16.6096	8.33838	AVIFCLSADK	1	2	1	58530848	N-Term(iTRAQ4plex); C5(Methylthio); K10(iTRAQ4plex)	1400.76	700.883	2	0.584438	-;1;-;-;-;-;-;-;-;-;-;-;-;-;-;-;-;-		3.84974	0	0
																YALYDASFETK	2	2	1	58530848	N-Term(iTRAQ4plex); K11(iTRAQ4plex)	1595.82	798.414	2	0.67831	-;1;-;-;-;-;-;-;-;-;-;-;-;-;-;-;-;1	15.9482	4.94003	0	0
																HFVGMLPEK	1	5	1	58530848	N-Term(iTRAQ4plex); K9(iTRAQ4plex)	1345.75	673.38	2	0.909675	-;-;-;-;-;1;-;-;-;-;-;-;-;-;-;-;-;-		3.28111	0	0
																HECQANGPEDLNR	1	2	1	58530848	N-Term(iTRAQ4plex); C3(Methylthio)	1672.73	558.247	3	0.752906	-;-;-;-;-;1;-;-;-;-;-;-;-;-;-;-;-;-		5.66392	0	0
																MIYASSK	1	5	3	5031635;58530848;343887344	N-Term(iTRAQ4plex); K7(iTRAQ4plex)	1087.6	544.305	2				2.78454	0	0
																EILVGDVGVTITDPFK	1	2	1	58530848	N-Term(iTRAQ4plex); K16(iTRAQ4plex)	1991.13	996.067	2	0.778897	-;-;-;-;-;-;-;-;-;-;-;-;-;-;-;-;1;-		3.9625	0	0
																CIIVEEGK	1	5	1	58530848	N-Term(iTRAQ4plex); C1(Methylthio); K8(iTRAQ4plex)	1224.66	612.834	2	0.604595	-;1;-;-;-;-;-;-;-;-;-;-;-;-;-;-;-;-		3.21356	0	0
																AVIFCLSADKK	1	2	1	58530848	N-Term(iTRAQ4plex); C5(Methylthio); K10(iTRAQ4plex); K11(iTRAQ4plex)	1672.95	558.322	3	0.374665	-;-;-;-;-;1;-;-;-;-;-;-;-;-;-;-;-;-		3.95143	0	1
383872507	NP_001244325.1	UBE2V1	7335	ubiquitin-conjugating enzyme E2 variant 1 isoform f	50.48	9	1	4	8	1.0796	1;-;-;-;-;-;-;-;-;-;-;-;-;-;-;-;-;-		105	11.7579	5.51611	WTGMIIGPPR	1	8	2	383872507;4507797	N-Term(iTRAQ4plex)	1271.7	636.356	2				3.20764	0	0
																GVGDGTVSWGLEDDEDMTLTR	3	7	2	383872507;4507797	N-Term(iTRAQ4plex)	2397.09	1199.05	2				5.41252	0	0
																LPQPPEGQCYSN	1	8	1	383872507	N-Term(iTRAQ4plex); C9(Methylthio)	1522.68	761.844	2	1.0796	1;-;-;-;-;-;-;-;-;-;-;-;-;-;-;-;-;-		1.92316	0	0
																GVGDGTVSWGLEDDEDMTLTR	1	7	2	383872507;4507797	N-Term(iTRAQ4plex); M17(Oxidation)	2413.09	1207.05	2				3.60081	0	0
																LLEELEEGQK	2	7	2	383872507;4507797	N-Term(iTRAQ4plex); K10(iTRAQ4plex)	1475.83	738.42	2				3.75335	0	0
34147513	NP_004628.4	RAB7A	7879	ras-related protein Rab-7a	50.24	1	9	9	12	0.646856	-;2;1;2;-;-;-;-;-;-;-;-;-;-;-;-;4;3	14.9603	207	23.4748	6.69775	TLDSWRDEFLIQASPR	2	1	1	34147513	N-Term(iTRAQ4plex)	2078.07	1039.54	2	0.630645	-;-;-;2;-;-;-;-;-;-;-;-;-;-;-;-;-;-		4.58423	0	1
																DEFLIQASPR	1	1	1	34147513	N-Term(iTRAQ4plex)	1319.71	660.357	2	0.682248	-;-;-;-;-;-;-;-;-;-;-;-;-;-;-;-;1;-		4.00172	0	0
																NNIPYFETSAK	1	1	1	34147513	N-Term(iTRAQ4plex); K11(iTRAQ4plex)	1571.84	786.422	2	0.885517	-;1;-;-;-;-;-;-;-;-;-;-;-;-;-;-;-;-		3.20028	0	0
																QETEVELYNEFPEPIK	1	1	1	34147513	N-Term(iTRAQ4plex); K16(iTRAQ4plex)	2253.15	1127.08	2	0.477564	-;-;-;-;-;-;-;-;-;-;-;-;-;-;-;-;-;1		4.29904	0	0
																EAINVEQAFQTIAR	1	1	1	34147513	N-Term(iTRAQ4plex)	1733.93	867.469	2	0.516871	-;-;-;-;-;-;-;-;-;-;-;-;-;-;-;-;1;-		5.06467	0	0
																FQSLGVAFYR	1	1	1	34147513	N-Term(iTRAQ4plex)	1331.72	666.365	2	0.986959	-;-;-;-;-;-;-;-;-;-;-;-;-;-;-;-;1;-		3.19313	0	0
																DPENFPFVVLGNK	2	1	1	34147513	N-Term(iTRAQ4plex); K13(iTRAQ4plex)	1763.96	882.483	2	0.55463	-;-;-;-;-;-;-;-;-;-;-;-;-;-;-;-;-;2		4.78901	0	0
																ATIGADFLTK	2	1	1	34147513	N-Term(iTRAQ4plex); K10(iTRAQ4plex)	1324.77	662.89	2	0.646257	-;1;1;-;-;-;-;-;-;-;-;-;-;-;-;-;-;-	0.868236	4.49825	0	0
																LVTMQIWDTAGQER	1	1	1	34147513	N-Term(iTRAQ4plex)	1791.92	896.464	2	0.723565	-;-;-;-;-;-;-;-;-;-;-;-;-;-;-;-;1;-		3.75089	0	0
14165437	NP_112553.1	HNRNPK	3190	heterogeneous nuclear ribonucleoprotein K isoform a	50.22	2	18	18	47	1.75467	1;1;2;4;5;3;-;2;-;-;1;-;-;-;-;13;6;7	40.6268	464	50.9964	5.32568	NAGAVIGK	1	2	1	14165437	N-Term(iTRAQ4plex); K8(iTRAQ4plex)	1017.63	509.319	2	1.34602	-;-;1;-;-;-;-;-;-;-;-;-;-;-;-;-;-;-		3.18536	0	0
																LFQECCPHSTDR	4	2	1	14165437	N-Term(iTRAQ4plex); C5(Methylthio); C6(Methylthio)	1671.69	557.9	3	1.3585	-;-;-;-;4;-;-;-;-;-;-;-;-;-;-;-;-;-		4.83035	0	0
																IITITGTQDQIQNAQYLLQNSVK	1	2	1	14165437	N-Term(iTRAQ4plex); K23(iTRAQ4plex)	2877.59	1439.3	2	1.17207	-;-;-;-;-;-;-;-;-;-;-;-;-;-;-;-;1;-		2.73807	0	0
																ENTQTTIK	1	2	1	14165437	N-Term(iTRAQ4plex); K8(iTRAQ4plex)	1222.69	611.848	2	1.80563	-;-;1;-;-;-;-;-;-;-;-;-;-;-;-;-;-;-		3.24907	0	0
																QYADVEGF	2	1	1	14165437	N-Term(iTRAQ4plex)	1072.51	536.758	2	1.58989	1;-;-;-;-;-;-;-;-;-;1;-;-;-;-;-;-;-	16.9363	2.22651	0	0
																DLAGSIIGK	1	2	1	14165437	N-Term(iTRAQ4plex); K9(iTRAQ4plex)	1161.71	581.359	2	1.06302	-;1;-;-;-;-;-;-;-;-;-;-;-;-;-;-;-;-		3.37111	0	0
																TDYNASVSVPDSSGPER	3	2	1	14165437	N-Term(iTRAQ4plex)	1924.9	962.956	2	1.9297	-;-;-;-;-;-;-;-;-;-;-;-;-;-;-;-;2;-		4.74124	0	0
																NLPLPPPPPPR	12	2	1	14165437	N-Term(iTRAQ4plex)	1338.8	669.904	2	3.67312	-;-;-;-;-;-;-;-;-;-;-;-;-;-;-;12;-;-		3.62251	0	0
																VVLIGGKPDR	1	2	1	14165437	N-Term(iTRAQ4plex); K7(iTRAQ4plex)	1341.84	671.426	2	2.29218	-;-;-;-;-;1;-;-;-;-;-;-;-;-;-;-;-;-		3.16078	0	0
																ILSISADIETIGEILK	1	2	1	14165437	N-Term(iTRAQ4plex); K16(iTRAQ4plex)	2003.19	668.401	3	1.6146	-;-;-;-;-;-;-;-;-;-;-;-;-;-;-;-;-;1		2.67931	0	0
																RPAEDMEEEQAFK	2	2	1	14165437	N-Term(iTRAQ4plex); K13(iTRAQ4plex)	1867.91	623.308	3	1.48966	-;-;-;-;-;2;-;-;-;-;-;-;-;-;-;-;-;-		5.60113	0	0
																IILDLISESPIK	6	2	1	14165437	N-Term(iTRAQ4plex); K12(iTRAQ4plex)	1629.01	815.008	2	1.58716	-;-;-;-;-;-;-;-;-;-;-;-;-;-;-;-;1;4	12.8374	4.60302	0	0
																NTDEMVELR	1	2	1	14165437	N-Term(iTRAQ4plex)	1250.62	625.813	2	1.63176	-;-;-;-;-;-;-;-;-;-;-;-;-;-;-;-;1;-		3.94822	0	0
																RDYDDMSPR	1	1	1	14165437	N-Term(iTRAQ4plex); M6(Oxidation)	1314.59	438.867	3	4.54819	-;-;-;-;-;-;-;1;-;-;-;-;-;-;-;-;-;-		3.16749	0	1
																GSDFDCELR	1	2	1	14165437	N-Term(iTRAQ4plex); C6(Methylthio)	1231.52	616.263	2	1.79553	-;-;-;-;-;-;-;-;-;-;-;-;-;-;-;-;-;1		3.26683	0	0
																GSYGDLGGPIITTQVTIPK	2	2	1	14165437	N-Term(iTRAQ4plex); K19(iTRAQ4plex)	2205.24	1103.12	2	1.69644	-;-;-;-;-;-;-;-;-;-;-;-;-;-;-;-;1;1	14.0566	4.49825	0	0
																AQPYDPNFYDETYDYGGFTMMFDDR	1	2	1	14165437	N-Term(iTRAQ4plex); M20(Oxidation)	3218.31	1073.44	3	0.755232	-;-;-;-;-;-;-;-;-;-;-;-;-;-;-;1;-;-		3.27003	0	0
																LLIHQSLAGGIIGVK	6	2	1	14165437	N-Term(iTRAQ4plex); K15(iTRAQ4plex)	1807.14	904.073	2	1.43158	-;-;-;4;1;-;-;1;-;-;-;-;-;-;-;-;-;-	20.6975	6.86392	0	0
5174447	NP_006089.1	GNB2L1	10399	guanine nucleotide-binding protein subunit beta-2-like 1	50.16	1	11	11	21	1.37905	-;3;3;6;-;1;-;1;1;-;-;-;-;-;-;-;1;2	18.249	317	35.0546	7.69385	DETNYGIPQR	1	1	1	5174447	N-Term(iTRAQ4plex)	1336.66	668.833	2	1.34199	-;-;-;-;-;-;-;-;-;-;-;-;-;-;-;-;-;1		3.87778	0	0
																LWNTLGVCK	1	1	1	5174447	N-Term(iTRAQ4plex); C8(Methylthio); K9(iTRAQ4plex)	1367.74	684.375	2	1.28262	-;-;1;-;-;-;-;-;-;-;-;-;-;-;-;-;-;-		3.59538	0	0
																IIVDELKQEVISTSSK	1	1	1	5174447	N-Term(iTRAQ4plex); K7(iTRAQ4plex); K16(iTRAQ4plex)	2221.31	741.107	3	1.27587	-;-;-;-;-;-;-;1;-;-;-;-;-;-;-;-;-;-		3.94506	0	1
																YWLCAATGPSIK	1	1	1	5174447	N-Term(iTRAQ4plex); C4(Methylthio); K12(iTRAQ4plex)	1643.88	822.444	2	1.09667	-;-;-;-;-;-;-;-;-;-;-;-;-;-;-;-;-;1		3.77184	0	0
																DGQAMLWDLNEGK	2	1	1	5174447	N-Term(iTRAQ4plex); K13(iTRAQ4plex)	1764.89	882.948	2	1.08558	-;2;-;-;-;-;-;-;-;-;-;-;-;-;-;-;-;-		5.29049	0	0
																TNHIGHTGYLNTVTVSPDGSLCASGGK	2	1	1	5174447	N-Term(iTRAQ4plex); C22(Methylthio); K27(iTRAQ4plex)	3020.44	1007.48	3				4.47663	0	0
																YTVQDESHSEWVSCVR	3	1	1	5174447	N-Term(iTRAQ4plex); C14(Methylthio)	2114.93	1057.97	2	1.47724	-;-;-;2;-;-;-;-;1;-;-;-;-;-;-;-;-;-	34.7599	5.2543	0	0
																IIVDELK	2	1	1	5174447	N-Term(iTRAQ4plex); K7(iTRAQ4plex)	1117.7	559.355	2	1.28102	-;1;1;-;-;-;-;-;-;-;-;-;-;-;-;-;-;-	10.2295	3.00184	0	0
																DVLSVAFSSDNR	1	1	1	5174447	N-Term(iTRAQ4plex)	1453.74	727.373	2	1.21699	-;-;-;-;-;-;-;-;-;-;-;-;-;-;-;-;1;-		3.67534	0	0
																GHNGWVTQIATTPQFPDMILSASR	1	1	1	5174447	N-Term(iTRAQ4plex)	2771.42	924.477	3	0.948089	-;-;1;-;-;-;-;-;-;-;-;-;-;-;-;-;-;-		5.65752	0	0
																HLYTLDGGDIINALCFSPNR	6	1	1	5174447	N-Term(iTRAQ4plex); C15(Methylthio)	2409.18	803.732	3	1.55242	-;-;-;4;-;1;-;-;-;-;-;-;-;-;-;-;-;-	14.9589	5.54441	0	0
294459921	NP_001170884.1	RPS27A	6233	ubiquitin-40S ribosomal protein S27a	50	3	1	8	24	1.06334	-;-;-;1;-;-;-;-;-;-;-;-;-;-;-;-;-;-		156	17.9535	9.64209	EGIPPDQQR	2	4	2	294459921;4507761	N-Term(iTRAQ4plex)	1183.62	592.314	2				2.71128	0	0
																IQDKEGIPPDQQR	2	4	2	294459921;4507761	N-Term(iTRAQ4plex); K4(iTRAQ4plex)	1811.98	604.666	3				3.47871	0	1
																TLSDYNIQK	3	4	2	294459921;4507761	N-Term(iTRAQ4plex); K9(iTRAQ4plex)	1369.76	685.382	2				4.13517	0	0
																ESTLHLVLR	4	4	2	294459921;4507761	N-Term(iTRAQ4plex)	1211.72	606.364	2				3.3069	0	0
																ECPSDECGAGVFMASHFDR	1	1	1	294459921	N-Term(iTRAQ4plex); C2(Methylthio); C7(Methylthio)	2293.89	765.301	3	1.06334	-;-;-;1;-;-;-;-;-;-;-;-;-;-;-;-;-;-		7.22359	0	0
																LIFAGKQLEDGR	2	4	2	294459921;4507761	N-Term(iTRAQ4plex); K6(iTRAQ4plex)	1634.94	817.976	2				4.18642	0	1
																TLSDYNIQKESTLHLVLR	2	4	2	294459921;4507761	N-Term(iTRAQ4plex); K9(iTRAQ4plex)	2418.34	605.34	4				3.9616	0	1
																TITLEVEPSDTIENVK	8	4	2	294459921;4507761	N-Term(iTRAQ4plex); K16(iTRAQ4plex)	2076.13	1038.57	2				5.50079	0	0
4557647	NP_001528.1	HSBP1	3281	heat shock factor-binding protein 1	50	1	2	2	7	0.574683	-;-;-;-;-;-;-;-;-;-;-;-;-;-;-;-;2;2	25.1825	76	8.53818	4.36084	NIADLMTQAGVEELESENK	3	1	1	4557647	N-Term(iTRAQ4plex); K19(iTRAQ4plex)	2379.2	793.737	3	0.558163	-;-;-;-;-;-;-;-;-;-;-;-;-;-;-;-;1;2	30.1135	6.39194	0	0
																TVQDLTSVVQTLLQQMQDK	4	1	1	4557647	N-Term(iTRAQ4plex); K19(iTRAQ4plex)	2463.35	821.787	3	0.507875	-;-;-;-;-;-;-;-;-;-;-;-;-;-;-;-;1;-		4.99891	0	0
4502303	NP_001688.1	ATP5O	539	ATP synthase subunit O, mitochondrial	49.77	1	7	7	8	0.516181	-;2;1;2;-;-;-;-;-;-;-;-;-;-;-;-;3;-	55.6131	213	23.2627	9.96436	FSPLTTNLINLLAENGR	1	1	1	4502303	N-Term(iTRAQ4plex)	2017.12	1009.06	2	0.403703	-;-;-;-;-;-;-;-;-;-;-;-;-;-;-;-;1;-		4.91726	0	0
																YATALYSAASK	1	1	1	4502303	N-Term(iTRAQ4plex); K11(iTRAQ4plex)	1433.79	717.399	2	0.338671	-;1;-;-;-;-;-;-;-;-;-;-;-;-;-;-;-;-		4.12224	0	0
																VAASVLNPYVK	1	1	1	4502303	N-Term(iTRAQ4plex); K11(iTRAQ4plex)	1448.88	724.943	2	0.338123	-;1;-;-;-;-;-;-;-;-;-;-;-;-;-;-;-;-		5.16611	0	0
																TDPSILGGMIVR	1	1	1	4502303	N-Term(iTRAQ4plex)	1402.79	701.896	2	0.49496	-;-;-;-;-;-;-;-;-;-;-;-;-;-;-;-;1;-		3.66755	0	0
																GEVPCTVTSASPLEEATLSELK	1	1	1	4502303	N-Term(iTRAQ4plex); C5(Methylthio); K22(iTRAQ4plex)	2595.31	1298.16	2	0.259789	-;-;-;-;-;-;-;-;-;-;-;-;-;-;-;-;1;-		4.37028	0	0
																LVRPPVQVYGIEGR	2	1	1	4502303	N-Term(iTRAQ4plex)	1727	864.006	2	0.377733	-;-;-;2;-;-;-;-;-;-;-;-;-;-;-;-;-;-		4.02178	0	0
																LSNTQGVVSAFSTMMSVHR	1	1	1	4502303	N-Term(iTRAQ4plex)	2196.11	732.707	3	0.94489	-;-;1;-;-;-;-;-;-;-;-;-;-;-;-;-;-;-		5.35154	0	0
10835049	NP_001655.1	RHOA	387	transforming protein RhoA	49.74	2	6	8	14	0.825798	-;3;-;-;2;1;-;-;-;-;-;-;-;-;-;-;2;-	23.3446	193	21.7541	6.1001	QVELALWDTAGQEDYDR	2	3	2	10835049;4757764	N-Term(iTRAQ4plex)	2153.02	1077.02	2				5.23421	0	0
																HFCPNVPIILVGNK	2	2	1	10835049	N-Term(iTRAQ4plex); C3(Methylthio); K14(iTRAQ4plex)	1885.04	943.024	2	0.613775	-;-;-;-;2;-;-;-;-;-;-;-;-;-;-;-;-;-		4.71359	0	0
																LVIVGDGACGK	2	2	1	10835049	N-Term(iTRAQ4plex); C9(Methylthio); K11(iTRAQ4plex)	1365.75	683.378	2	0.695018	-;2;-;-;-;-;-;-;-;-;-;-;-;-;-;-;-;-		3.68231	0	0
																TCLLIVFSK	2	3	2	10835049;4757764	N-Term(iTRAQ4plex); C2(Methylthio); K9(iTRAQ4plex)	1357.78	679.394	2				3.6822	0	0
																EVFEMATR	1	2	1	10835049	N-Term(iTRAQ4plex)	1126.57	563.788	2	0.671873	-;-;-;-;-;-;-;-;-;-;-;-;-;-;-;-;1;-		2.66196	0	0
																IGAFGYMECSAK	1	1	1	10835049	N-Term(iTRAQ4plex); C9(Methylthio); K12(iTRAQ4plex)	1610.77	805.888	2	0.768835	-;1;-;-;-;-;-;-;-;-;-;-;-;-;-;-;-;-		5.01952	0	0
																KLVIVGDGACGK	1	2	1	10835049	N-Term(iTRAQ4plex); K1(iTRAQ4plex); C10(Methylthio); K12(iTRAQ4plex)	1637.95	546.654	3	1.06156	-;-;-;-;-;1;-;-;-;-;-;-;-;-;-;-;-;-		5.17556	0	1
																DQFPEVYVPTVFENYVADIEVDGK	3	1	1	10835049	N-Term(iTRAQ4plex); K24(iTRAQ4plex)	3061.53	1021.18	3	1.17097	-;-;-;-;-;-;-;-;-;-;-;-;-;-;-;-;1;-		3.43654	0	0
578836362	XP_006723994.1	LOC102724652	102724652	alpha-crystallin A chain-like isoform X2	49.26	2	5	5	13	0.245382	-;-;-;-;4;6;-;-;1;-;-;-;-;-;-;-;-;1	65.134	136	15.3066	7.89893	HFSPEDLTVK	5	2	1	578836362	N-Term(iTRAQ4plex); K10(iTRAQ4plex)	1460.8	487.605	3	0.317686	-;-;-;-;-;4;-;-;1;-;-;-;-;-;-;-;-;-	71.8932	4.39582	0	0
																VQDDFVEIHGK	4	2	1	578836362	N-Term(iTRAQ4plex); K11(iTRAQ4plex)	1574.84	787.924	2	0.214059	-;-;-;-;2;2;-;-;-;-;-;-;-;-;-;-;-;-	37.986	4.88497	0	0
																IQTGLDATHAER	2	2	1	578836362	N-Term(iTRAQ4plex)	1455.77	485.927	3	0.157948	-;-;-;-;2;-;-;-;-;-;-;-;-;-;-;-;-;-		5.36313	0	0
																LPSNVDQSALSCSLSADGMLTFCGPK	1	2	1	578836362	N-Term(iTRAQ4plex); C12(Methylthio); C23(Methylthio); K26(iTRAQ4plex)	3021.42	1007.81	3				4.13154	0	0
																FVIFLDVK	1	2	1	578836362	N-Term(iTRAQ4plex); K8(iTRAQ4plex)	1268.79	634.901	2	0.130638	-;-;-;-;-;-;-;-;-;-;-;-;-;-;-;-;-;1		3.29799	0	0
469608407	NP_001264152.1	TAGLN2	8407	transgelin-2 isoform b	49.25	2	7	7	13	2.52272	-;2;-;2;-;-;-;-;-;-;-;-;-;-;-;-;6;2	11.3869	199	22.3772	8.25049	DDGLFSGDPNWFPK	3	2	1	469608407	N-Term(iTRAQ4plex); K14(iTRAQ4plex)	1882.92	941.965	2	2.35456	-;2;-;-;-;-;-;-;-;-;-;-;-;-;-;-;-;1	2.75133	5.15796	0	0
																YGINTTDIFQTVDLWEGK	4	2	1	469608407	N-Term(iTRAQ4plex); K18(iTRAQ4plex)	2388.23	1194.62	2	2.12617	-;-;-;1;-;-;-;-;-;-;-;-;-;-;-;-;2;1	6.69372	5.58034	0	0
																ENFQNWLK	1	2	1	469608407	N-Term(iTRAQ4plex); K8(iTRAQ4plex)	1366.73	683.869	2	3.511	-;-;-;1;-;-;-;-;-;-;-;-;-;-;-;-;-;-		3.6276	0	0
																NVIGLQMGTNR	1	2	1	469608407	N-Term(iTRAQ4plex)	1346.73	673.871	2	3.9477	-;-;-;-;-;-;-;-;-;-;-;-;-;-;-;-;1;-		4.1798	0	0
																DGTVLCELINALYPEGQAPVK	1	2	1	469608407	N-Term(iTRAQ4plex); C6(Methylthio); K21(iTRAQ4plex)	2564.35	641.842	4				3.82667	0	0
																TLMNLGGLAVAR	1	2	1	469608407	N-Term(iTRAQ4plex)	1359.79	680.399	2	2.9744	-;-;-;-;-;-;-;-;-;-;-;-;-;-;-;-;1;-		4.133	0	0
																QMEQISQFLQAAER	2	2	1	469608407	N-Term(iTRAQ4plex)	1822.93	911.967	2	2.04956	-;-;-;-;-;-;-;-;-;-;-;-;-;-;-;-;2;-		5.13905	0	0
4502203	NP_001650.1	ARF3	377	ADP-ribosylation factor 3	49.17	2	2	6	22	0.886655	-;3;-;-;-;-;-;-;-;-;-;-;-;-;-;-;-;4	3.05462	181	20.5877	7.43018	QDLPNAMNAAEITDK	3	2	1	4502203	N-Term(iTRAQ4plex); K15(iTRAQ4plex)	1918.97	959.99	2	0.771465	-;1;-;-;-;-;-;-;-;-;-;-;-;-;-;-;-;2	0.77357	6.52985	0	0
																DAVLLVFANK	4	3	2	4502209;4502203	N-Term(iTRAQ4plex); K10(iTRAQ4plex)	1377.84	689.422	2				4.23609	0	0
																LGEIVTTIPTIGFNVETVEYK	5	4	3	4502209;4502203;4502205	N-Term(iTRAQ4plex); K21(iTRAQ4plex)	2611.45	871.156	3				4.46583	0	0
																HYFQNTQGLIFVVDSNDR	2	4	3	4502209;4502203;4502205	N-Term(iTRAQ4plex)	2297.14	766.383	3				5.10394	0	0
																ILMVGLDAAGK	4	4	3	4502209;4502203;4502205	N-Term(iTRAQ4plex); K11(iTRAQ4plex)	1375.82	688.416	2				4.5757	0	0
																NISFTVWDVGGQDK	4	2	1	4502203	N-Term(iTRAQ4plex); K14(iTRAQ4plex)	1853.97	927.488	2	1.08319	-;2;-;-;-;-;-;-;-;-;-;-;-;-;-;-;-;2	15.4404	5.52128	0	0
71773329	NP_001146.2	ANXA6	309	annexin A6	49.03	2	27	27	60	0.305867	-;1;6;10;9;5;-;1;1;-;-;-;-;-;-;1;13;6	48.6947	673	75.8256	5.60498	MTNYDVEHTIK	3	2	1	71773329	N-Term(iTRAQ4plex); K11(iTRAQ4plex)	1638.85	546.954	3	0.508083	-;-;-;-;-;1;-;1;1;-;-;-;-;-;-;-;-;-	34.2544	4.10563	0	0
																SLYSMIK	1	2	1	71773329	N-Term(iTRAQ4plex); K7(iTRAQ4plex)	1129.64	565.325	2	0.29303	-;-;1;-;-;-;-;-;-;-;-;-;-;-;-;-;-;-		2.87592	0	0
																SELDMLDIR	2	2	1	71773329	N-Term(iTRAQ4plex)	1235.64	618.323	2	0.256273	-;-;-;-;-;-;-;-;-;-;-;-;-;-;-;-;1;1	14.4814	3.55488	0	0
																VFQEFIK	1	2	1	71773329	N-Term(iTRAQ4plex); K7(iTRAQ4plex)	1198.7	599.853	2	0.293607	-;-;1;-;-;-;-;-;-;-;-;-;-;-;-;-;-;-		3.36102	0	0
																GFGSDKEAILDIITSR	2	2	1	71773329	N-Term(iTRAQ4plex); K6(iTRAQ4plex)	2010.1	670.704	3	0.343487	-;-;-;-;1;1;-;-;-;-;-;-;-;-;-;-;-;-	31.1419	3.63763	0	1
																EEDDVVSEDLVQQDVQDLYEAGELK	2	2	1	71773329	N-Term(iTRAQ4plex); K25(iTRAQ4plex)	3153.52	1051.85	3	0.98496	-;-;-;-;-;-;-;-;-;-;-;-;-;-;-;-;1;-		5.02144	0	0
																SLHQAIEGDTSGDFLK	1	2	1	71773329	N-Term(iTRAQ4plex); K16(iTRAQ4plex)	2006.04	669.352	3	0.157827	-;-;-;-;1;-;-;-;-;-;-;-;-;-;-;-;-;-		5.7088	0	0
																GLGTDEDTIIDIITHR	6	2	1	71773329	N-Term(iTRAQ4plex)	1913.01	957.011	2	0.53415	-;-;2;1;1;-;-;-;-;-;-;-;-;-;-;-;-;-	70.8395	6.71572	0	0
																DLEADIIGDTSGHFQK	3	2	1	71773329	N-Term(iTRAQ4plex); K16(iTRAQ4plex)	2034.03	678.682	3	0.331834	-;-;-;3;-;-;-;-;-;-;-;-;-;-;-;-;-;-		5.39628	0	0
																NKPLFFADK	2	2	1	71773329	N-Term(iTRAQ4plex); K2(iTRAQ4plex); K9(iTRAQ4plex)	1511.91	504.641	3	0.158734	-;-;-;-;-;2;-;-;-;-;-;-;-;-;-;-;-;-		3.25383	0	0
																LIVGLMRPPAYCDAK	2	2	1	71773329	N-Term(iTRAQ4plex); C12(Methylthio); K15(iTRAQ4plex)	1981.06	661.024	3	0.230489	-;-;-;2;-;-;-;-;-;-;-;-;-;-;-;-;-;-		3.70422	0	0
																ILISLATGHR	1	2	1	71773329	N-Term(iTRAQ4plex)	1224.75	612.878	2	0.343255	-;-;-;-;1;-;-;-;-;-;-;-;-;-;-;-;-;-		3.31377	0	0
																TNEQMHQLVAAYK	2	2	1	71773329	N-Term(iTRAQ4plex); K13(iTRAQ4plex)	1820.96	910.983	2	0.153868	-;-;-;-;2;-;-;-;-;-;-;-;-;-;-;-;-;-		6.27504	0	0
																WGTDEAQFIYILGNR	3	2	1	71773329	N-Term(iTRAQ4plex)	1926.98	963.994	2	0.273647	-;-;-;-;-;-;-;-;-;-;-;-;-;-;-;1;2;-	37.7252	5.42747	0	0
																GELSGDFEK	2	2	1	71773329	N-Term(iTRAQ4plex); K9(iTRAQ4plex)	1269.67	635.337	2	0.577386	-;-;1;1;-;-;-;-;-;-;-;-;-;-;-;-;-;-	68.5175	3.29159	0	0
																LVFDEYLK	2	2	1	71773329	N-Term(iTRAQ4plex); K8(iTRAQ4plex)	1314.76	657.885	2	0.221403	-;1;1;-;-;-;-;-;-;-;-;-;-;-;-;-;-;-	1.60867	3.853	0	0
																DAFVAIVQSVK	1	2	1	71773329	N-Term(iTRAQ4plex); K11(iTRAQ4plex)	1464.87	732.936	2	0.190397	-;-;-;-;-;-;-;-;-;-;-;-;-;-;-;-;-;1		4.6032	0	0
																EAILDIITSR	1	2	1	71773329	N-Term(iTRAQ4plex)	1274.74	637.875	2	0.154034	-;-;-;-;-;-;-;-;-;-;-;-;-;-;-;-;1;-		3.70514	0	0
																SLEDALSSDTSGHFR	2	2	1	71773329	N-Term(iTRAQ4plex)	1765.85	589.287	3	0.23292	-;-;-;-;2;-;-;-;-;-;-;-;-;-;-;-;-;-		5.96317	0	0
																FMTILCTR	1	2	1	71773329	N-Term(iTRAQ4plex); C6(Methylthio)	1174.59	587.798	2	0.162763	-;-;-;-;-;-;-;-;-;-;-;-;-;-;-;-;1;-		2.76592	0	0
																LILGLMMPPAHYDAK	2	2	1	71773329	N-Term(iTRAQ4plex); K15(iTRAQ4plex)	1958.08	653.363	3	0.254102	-;-;-;2;-;-;-;-;-;-;-;-;-;-;-;-;-;-		5.45825	0	0
																GSIHDFPGFDPNQDAEALYTAMK	7	1	1	71773329	N-Term(iTRAQ4plex); K23(iTRAQ4plex)	2812.35	938.121	3	0.404557	-;-;-;1;1;1;-;-;-;-;-;-;-;-;-;-;-;-	53.6224	7.32726	0	0
																ALIEILATR	1	2	1	71773329	N-Term(iTRAQ4plex)	1143.72	572.364	2	0.131591	-;-;-;-;-;-;-;-;-;-;-;-;-;-;-;-;1;-		3.45959	0	0
																CLIEILASR	4	2	1	71773329	N-Term(iTRAQ4plex); C1(Methylthio)	1207.67	604.338	2	0.152835	-;-;-;-;-;-;-;-;-;-;-;-;-;-;-;-;4;-		3.41427	0	0
																SEISGDLAR	1	2	1	71773329	N-Term(iTRAQ4plex)	1091.58	546.295	2	0.191232	-;-;-;-;-;-;-;-;-;-;-;-;-;-;-;-;-;1		2.94015	0	0
																SEIDLLNIR	2	2	1	71773329	N-Term(iTRAQ4plex)	1216.71	608.857	2	0.291945	-;-;-;-;-;-;-;-;-;-;-;-;-;-;-;-;1;1	35.846	4.12275	0	0
																EDAQVAAEILEIADTPSGDK	3	2	1	71773329	N-Term(iTRAQ4plex); K20(iTRAQ4plex)	2360.2	1180.6	2	0.461141	-;-;-;-;-;-;-;-;-;-;-;-;-;-;-;-;1;2	24.6149	6.74194	0	0
85794908	NP_001034267.1	ATP5J2	9551	ATP synthase subunit f, mitochondriald	48.98	5	2	2	3	0.384824	-;-;-;-;-;-;-;-;-;-;-;-;-;-;-;-;3;-		49	5.73709	9.70068	LGELPSWILMR	1	5	1	85794908	N-Term(iTRAQ4plex)	1458.83	729.917	2	0.686821	-;-;-;-;-;-;-;-;-;-;-;-;-;-;-;-;1;-		3.31244	0	0
																DFSPSGIFGAFQR	2	5	1	85794908	N-Term(iTRAQ4plex)	1572.79	786.9	2	0.369864	-;-;-;-;-;-;-;-;-;-;-;-;-;-;-;-;2;-		4.1343	0	0
20070125	NP_000909.2	P4HB	5034	protein disulfide-isomerase	48.82	1	20	20	38	1.1615	-;6;3;3;4;7;1;2;5;-;-;-;-;-;-;-;3;1	25.1656	508	57.0807	4.86865	EADDIVNWLK	1	1	1	20070125	N-Term(iTRAQ4plex); K10(iTRAQ4plex)	1490.81	745.911	2	0.967042	-;1;-;-;-;-;-;-;-;-;-;-;-;-;-;-;-;-		4.64035	0	0
																LITLEEEMTK	2	1	1	20070125	N-Term(iTRAQ4plex); K10(iTRAQ4plex)	1494.84	747.922	2	0.9162	-;1;-;-;-;-;-;-;-;-;-;-;-;-;-;-;-;1	48.9056	4.1665	0	0
																ILFIFIDSDHTDNQR	3	1	1	20070125	N-Term(iTRAQ4plex)	1978.01	660.007	3	1.28071	-;-;-;3;-;-;-;-;-;-;-;-;-;-;-;-;-;-		6.22046	0	0
																SNFAEALAAHK	3	1	1	20070125	N-Term(iTRAQ4plex); K11(iTRAQ4plex)	1446.79	482.936	3	1.63071	-;-;-;-;-;3;-;-;-;-;-;-;-;-;-;-;-;-		4.9363	0	0
																ENLLDFIK	2	1	1	20070125	N-Term(iTRAQ4plex); K8(iTRAQ4plex)	1279.75	640.38	2	1.29916	-;1;1;-;-;-;-;-;-;-;-;-;-;-;-;-;-;-	4.18296	3.77488	0	0
																YKPESEELTAER	4	1	1	20070125	N-Term(iTRAQ4plex); K2(iTRAQ4plex)	1739.9	870.455	2	1.57527	-;-;-;-;-;2;-;-;2;-;-;-;-;-;-;-;-;-	21.4446	3.44294	0	0
																KEECPAVR	1	1	1	20070125	N-Term(iTRAQ4plex); K1(iTRAQ4plex); C4(Methylthio)	1265.66	422.557	3	1.13712	-;-;-;-;-;-;1;-;-;-;-;-;-;-;-;-;-;-		3.41359	0	1
																YQLDKDGVVLFK	3	1	1	20070125	N-Term(iTRAQ4plex); K5(iTRAQ4plex); K12(iTRAQ4plex)	1857.08	929.046	2	1.02727	-;-;-;-;2;1;-;-;-;-;-;-;-;-;-;-;-;-	1.14289	4.50371	0	1
																SVSDYDGK	1	1	1	20070125	N-Term(iTRAQ4plex); K8(iTRAQ4plex)	1158.59	579.798	2	1.36882	-;-;1;-;-;-;-;-;-;-;-;-;-;-;-;-;-;-		2.85877	0	0
																NFEDVAFDEK	2	1	1	20070125	N-Term(iTRAQ4plex); K10(iTRAQ4plex)	1501.75	751.376	2	1.29675	-;1;1;-;-;-;-;-;-;-;-;-;-;-;-;-;-;-	5.68297	4.07468	0	0
																IKPHLMSQELPEDWDK	1	1	1	20070125	N-Term(iTRAQ4plex); K2(iTRAQ4plex); K16(iTRAQ4plex)	2398.28	1199.64	2	1.3602	-;-;-;-;-;-;-;1;-;-;-;-;-;-;-;-;-;-		3.75737	0	0
																LGETYKDHENIVIAK	1	1	1	20070125	N-Term(iTRAQ4plex); K6(iTRAQ4plex); K15(iTRAQ4plex)	2162.22	721.41	3	0.974887	-;-;-;-;-;-;-;1;-;-;-;-;-;-;-;-;-;-		2.9556	0	1
																ITEFCHR	1	1	1	20070125	N-Term(iTRAQ4plex); C5(Methylthio)	1095.52	365.844	3	1.15597	-;-;-;-;-;1;-;-;-;-;-;-;-;-;-;-;-;-		3.63094	0	0
																HNQLPLVIEFTEQTAPK	1	1	1	20070125	N-Term(iTRAQ4plex); K17(iTRAQ4plex)	2253.25	751.754	3	1.18141	-;-;-;-;1;-;-;-;-;-;-;-;-;-;-;-;-;-		4.71868	0	0
																VDATEESDLAQQYGVR	2	1	1	20070125	N-Term(iTRAQ4plex)	1924.94	642.317	3	0.654685	-;-;-;-;-;-;-;-;-;-;-;-;-;-;-;-;2;-		5.41109	0	0
																TGPAATTLPDGAAAESLVESSEVAVIGFFK	2	1	1	20070125	N-Term(iTRAQ4plex); K30(iTRAQ4plex)	3223.7	1075.24	3				5.4642	0	0
																KSNFAEALAAHK	3	1	1	20070125	N-Term(iTRAQ4plex); K1(iTRAQ4plex); K12(iTRAQ4plex)	1718.98	573.665	3	1.1969	-;-;-;-;-;-;-;-;3;-;-;-;-;-;-;-;-;-		5.93418	0	1
																THILLFLPK	1	1	1	20070125	N-Term(iTRAQ4plex); K9(iTRAQ4plex)	1369.88	457.297	3	2.52296	-;-;-;-;1;-;-;-;-;-;-;-;-;-;-;-;-;-		3.5629	0	0
																ILEFFGLK	2	1	1	20070125	N-Term(iTRAQ4plex); K8(iTRAQ4plex)	1254.78	627.893	2	1.48153	-;2;-;-;-;-;-;-;-;-;-;-;-;-;-;-;-;-		3.2535	0	0
																QFLQAAEAIDDIPFGITSNSDVFSK	2	1	1	20070125	N-Term(iTRAQ4plex); K25(iTRAQ4plex)	3001.54	1001.18	3	1.45887	-;-;-;-;-;-;-;-;-;-;-;-;-;-;-;-;1;-		3.5373	0	0
7661920	NP_055555.1	EIF4A3	9775	eukaryotic initiation factor 4A-III	48.66	1	16	18	39	1.58051	-;6;1;2;1;1;6;2;-;-;-;-;-;-;-;2;1;6	15.2677	411	46.8412	6.72705	DVIAQSQSGTGK	1	1	1	7661920	N-Term(iTRAQ4plex); K12(iTRAQ4plex)	1478.8	739.906	2	1.05125	-;1;-;-;-;-;-;-;-;-;-;-;-;-;-;-;-;-		3.38588	0	0
																RDELTLEGIK	4	1	1	7661920	N-Term(iTRAQ4plex); K10(iTRAQ4plex)	1461.83	487.948	3	1.52575	-;-;-;-;-;-;4;-;-;-;-;-;-;-;-;-;-;-		4.49333	0	1
																LLKEEDMTK	1	1	1	7661920	N-Term(iTRAQ4plex); K3(iTRAQ4plex); K9(iTRAQ4plex)	1538.88	769.944	2	1.18698	-;-;-;-;-;1;-;-;-;-;-;-;-;-;-;-;-;-		3.49223	0	1
																MLVLDEADEMLNK	2	1	1	7661920	N-Term(iTRAQ4plex); K13(iTRAQ4plex)	1808.94	904.973	2	1.53418	-;-;-;-;-;-;-;-;-;-;-;-;-;-;-;-;-;2		6.05699	0	0
																KGVAINFVK	2	1	1	7661920	N-Term(iTRAQ4plex); K1(iTRAQ4plex); K9(iTRAQ4plex)	1407.88	469.966	3	1.18451	-;-;-;-;-;-;2;-;-;-;-;-;-;-;-;-;-;-		3.5575	0	1
																KLDYGQHVVAGTPGR	2	1	1	7661920	N-Term(iTRAQ4plex); K1(iTRAQ4plex)	1886.05	943.526	2	1.30721	-;-;-;-;-;-;-;2;-;-;-;-;-;-;-;-;-;-		4.93723	0	1
																QFFVAVER	1	1	1	7661920	N-Term(iTRAQ4plex)	1139.63	570.319	2	2.10007	-;-;-;-;-;-;-;-;-;-;-;-;-;-;-;-;-;1		3.03888	0	0
																ETQALILAPTR	1	1	1	7661920	N-Term(iTRAQ4plex)	1356.8	678.902	2	1.82043	-;-;-;-;-;-;-;-;-;-;-;-;-;-;-;-;1;-		4.45534	0	0
																YLPPATQVVLISATLPHEILEMTNK	9	1	1	7661920	N-Term(iTRAQ4plex); K25(iTRAQ4plex)	3066.72	1022.91	3	1.58482	-;3;-;-;-;-;-;-;-;-;-;-;-;-;-;-;-;3	6.89544	6.5506	0	0
																GVAINFVK	1	1	1	7661920	N-Term(iTRAQ4plex); K8(iTRAQ4plex)	1135.71	568.356	2	1.88609	-;-;1;-;-;-;-;-;-;-;-;-;-;-;-;-;-;-		3.17969	0	0
																GIYAYGFEKPSAIQQR	4	4	3	83700235;4503529;7661920	N-Term(iTRAQ4plex); K9(iTRAQ4plex)	2116.14	1058.57	2				5.39826	0	0
																ELAVQIQK	1	1	1	7661920	N-Term(iTRAQ4plex); K8(iTRAQ4plex)	1216.75	608.88	2	2.05421	-;1;-;-;-;-;-;-;-;-;-;-;-;-;-;-;-;-		3.97185	0	0
																LDYGQHVVAGTPGR	2	1	1	7661920	N-Term(iTRAQ4plex)	1613.85	807.429	2	1.85344	-;-;-;2;-;-;-;-;-;-;-;-;-;-;-;-;-;-		5.1023	0	0
																EANFTVSSMHGDMPQK	1	1	1	7661920	N-Term(iTRAQ4plex); K16(iTRAQ4plex)	2066.99	689.668	3	1.49553	-;-;-;-;1;-;-;-;-;-;-;-;-;-;-;-;-;-		4.85232	0	0
																KVDWLTEK	4	4	3	83700235;4503529;7661920	N-Term(iTRAQ4plex); K1(iTRAQ4plex); K8(iTRAQ4plex)	1450.86	484.291	3				3.90462	0	1
																DELTLEGIK	1	1	1	7661920	N-Term(iTRAQ4plex); K9(iTRAQ4plex)	1305.75	653.379	2	1.18111	-;1;-;-;-;-;-;-;-;-;-;-;-;-;-;-;-;-		3.82741	0	0
																VEFETSEEVDVTPTFDTMGLR	1	1	1	7661920	N-Term(iTRAQ4plex)	2546.2	1273.6	2	1.88722	-;-;-;-;-;-;-;-;-;-;-;-;-;-;-;1;-;-		3.74034	0	0
																GLDVPQVSLIINYDLPNNR	1	1	1	7661920	N-Term(iTRAQ4plex)	2284.24	1142.62	2	1.58576	-;-;-;-;-;-;-;-;-;-;-;-;-;-;-;1;-;-		4.99564	0	0
19913428	NP_001684.2	ATP6V1B2	526	V-type proton ATPase subunit B, brain isoform	48.34	2	17	17	39	0.632602	-;3;5;4;2;4;-;1;-;-;-;-;-;-;1;3;7;5	44.4033	511	56.4649	5.80811	IPIFSAAGLPHNEIAAQICR	7	2	1	19913428	N-Term(iTRAQ4plex); C19(Methylthio)	2311.23	771.08	3	0.335417	-;3;4;-;-;-;-;-;-;-;-;-;-;-;-;-;-;-	11.7423	6.36122	0	0
																IYPEEMIQTGISAIDGMNSIAR	1	1	1	19913428	N-Term(iTRAQ4plex)	2553.29	851.767	3				6.35455	0	0
																HVLVILTDMSSYAEALR	4	2	1	19913428	N-Term(iTRAQ4plex)	2062.11	688.042	3	0.858999	-;-;-;1;1;2;-;-;-;-;-;-;-;-;-;-;-;-	25.877	5.8279	0	0
																TVSGVNGPLVILDHVK	1	1	1	19913428	N-Term(iTRAQ4plex); K16(iTRAQ4plex)	1936.14	646.053	3	0.864103	-;-;-;1;-;-;-;-;-;-;-;-;-;-;-;-;-;-		7.79035	0	0
																SGQVLEVSGSK	1	1	1	19913428	N-Term(iTRAQ4plex); K11(iTRAQ4plex)	1378.77	689.891	2	0.437862	-;-;1;-;-;-;-;-;-;-;-;-;-;-;-;-;-;-		4.12596	0	0
																GFPGYMYTDLATIYER	4	2	1	19913428	N-Term(iTRAQ4plex)	2040.98	1020.99	2	0.551556	-;-;-;1;-;-;-;-;-;-;-;-;-;-;-;1;2;-	33.927	4.97641	0	0
																TSCEFTGDILR	1	1	1	19913428	N-Term(iTRAQ4plex); C3(Methylthio)	1431.67	716.34	2	0.447012	-;-;-;-;-;-;-;-;-;-;-;-;-;-;-;-;1;-		3.85404	0	0
																KTSCEFTGDILR	2	1	1	19913428	N-Term(iTRAQ4plex); K1(iTRAQ4plex); C4(Methylthio)	1703.85	568.623	3	0.339566	-;-;-;-;-;2;-;-;-;-;-;-;-;-;-;-;-;-		4.73675	0	1
																LALTTAEFLAYQCEK	3	2	1	19913428	N-Term(iTRAQ4plex); C13(Methylthio); K15(iTRAQ4plex)	2035.05	1018.03	2	0.491371	-;-;-;-;-;-;-;-;-;-;-;-;-;-;-;-;-;3		5.28261	0	0
																RIPQSTLSEFYPR	1	1	1	19913428	N-Term(iTRAQ4plex)	1737.94	579.985	3	1.10647	-;-;-;-;1;-;-;-;-;-;-;-;-;-;-;-;-;-		4.79471	0	1
																IPQSTLSEFYPR	1	1	1	19913428	N-Term(iTRAQ4plex)	1581.84	791.423	2	0.542719	-;-;-;-;-;-;-;-;-;-;-;-;-;-;-;-;1;-		2.97433	0	0
																QIYPPINVLPSLSR	2	2	1	19913428	N-Term(iTRAQ4plex)	1741.01	871.01	2	0.427358	-;-;-;-;-;-;-;-;-;-;-;-;-;-;-;1;1;-	28.4277	3.62456	0	0
																TVFETLDIGWQLLR	3	1	1	19913428	N-Term(iTRAQ4plex)	1835.02	918.016	2	0.514337	-;-;-;-;-;-;-;-;-;-;-;-;-;-;-;1;2;-	8.24837	4.44885	0	0
																AVVQVFEGTSGIDAK	2	1	1	19913428	N-Term(iTRAQ4plex); K15(iTRAQ4plex)	1809	905.003	2	0.458821	-;-;-;-;-;-;-;-;-;-;-;-;-;-;-;-;-;2		5.17136	0	0
																SDFEENGSMDNVCLFLNLANDPTIER	1	1	1	19913428	N-Term(iTRAQ4plex); C13(Methylthio)	3133.4	1045.14	3				2.71496	0	0
																GIVNGAAPELPVPTGGPAVGAR	1	1	1	19913428	N-Term(iTRAQ4plex)	2144.19	1072.6	2	0.860057	-;-;-;-;-;-;-;-;-;-;-;-;-;-;1;-;-;-		5.54306	0	0
																IYPEEMIQTGISAIDGMNSIAR	2	1	1	19913428	N-Term(iTRAQ4plex); M6(Oxidation)	2569.29	857.102	3				5.48875	0	0
																YAEIVHLTLPDGTK	2	1	1	19913428	N-Term(iTRAQ4plex); K14(iTRAQ4plex)	1845.03	615.682	3	0.703537	-;-;-;1;-;-;-;1;-;-;-;-;-;-;-;-;-;-	60.194	3.8541	0	0
221316573	NP_001137457.1	BANF1	8815	barrier-to-autointegration factor	48.31	1	3	3	6	2.21342	-;-;2;-;-;-;-;-;-;-;-;-;-;-;-;-;-;3	18.3997	89	10.052	6.0874	DFVAEPMGEKPVGSLAGIGEVLGK	3	1	1	221316573	N-Term(iTRAQ4plex); K10(iTRAQ4plex); K24(iTRAQ4plex)	2832.56	944.857	3	2.50139	-;-;2;-;-;-;-;-;-;-;-;-;-;-;-;-;-;-		5.06557	0	0
																AYVVLGQFLVLK	2	1	1	221316573	N-Term(iTRAQ4plex); K12(iTRAQ4plex)	1638.02	819.514	2	1.86969	-;-;-;-;-;-;-;-;-;-;-;-;-;-;-;-;-;2		5.13192	0	0
																DCFGCLR	1	1	1	221316573	N-Term(iTRAQ4plex); C2(Methylthio); C5(Methylthio)	1049.41	525.21	2	2.00678	-;-;-;-;-;-;-;-;-;-;-;-;-;-;-;-;-;1		2.62293	0	0
372466586	NP_001243225.1	IGLL5	100423062	immunoglobulin lambda-like polypeptide 5	48.2	2	5	5	13	8.44279	1;-;-;-;4;-;1;-;-;-;-;-;-;-;-;-;-;7	19.9426	139	14.7231	7.21045	ANPTVTLFPPSSEELQANK	3	2	1	372466586	N-Term(iTRAQ4plex); K19(iTRAQ4plex)	2331.24	1166.12	2	6.72897	-;-;-;-;-;-;-;-;-;-;-;-;-;-;-;-;-;3		4.95296	0	0
																SYSCQVTHEGSTVEK	2	2	1	372466586	N-Term(iTRAQ4plex); C4(Methylthio); K15(iTRAQ4plex)	1988.93	994.966	2	8.46588	-;-;-;-;2;-;-;-;-;-;-;-;-;-;-;-;-;-		7.10035	0	0
																YAASSYLSLTPEQWK	6	2	1	372466586	N-Term(iTRAQ4plex); K15(iTRAQ4plex)	2032.06	1016.53	2	5.65551	-;-;-;-;2;-;-;-;-;-;-;-;-;-;-;-;-;4	4.2967	5.40452	0	0
																AGVETTKPSK	1	2	1	372466586	N-Term(iTRAQ4plex); K7(iTRAQ4plex); K10(iTRAQ4plex)	1449.86	725.435	2	8.85413	-;-;-;-;-;-;1;-;-;-;-;-;-;-;-;-;-;-		3.20867	0	0
																TVAPTECS	1	2	1	372466586	N-Term(iTRAQ4plex); C7(Methylthio)	997.446	499.226	2	10.6023	1;-;-;-;-;-;-;-;-;-;-;-;-;-;-;-;-;-		1.90066	0	0
20357547	NP_004222.2	ATP6V1F	9296	V-type proton ATPase subunit F	47.9	3	4	4	5	0.489278	-;-;-;-;-;1;-;1;-;-;-;-;-;-;-;1;1;-	28.143	119	13.362	5.51611	DTTINEIEDTFR	1	3	1	20357547	N-Term(iTRAQ4plex)	1597.78	799.395	2	0.440702	-;-;-;-;-;-;-;-;-;-;-;-;-;-;-;-;1;-		4.45688	0	0
																DDIGIILINQYIAEMVR	2	2	1	20357547	N-Term(iTRAQ4plex)	2120.16	1060.58	2	0.375996	-;-;-;-;-;-;-;-;-;-;-;-;-;-;-;1;-;-		4.28557	0	0
																HALDAHQQSIPAVLEIPSK	1	2	1	20357547	N-Term(iTRAQ4plex); K19(iTRAQ4plex)	2342.31	781.441	3	0.450645	-;-;-;-;-;-;-;1;-;-;-;-;-;-;-;-;-;-		5.12234	0	0
																HPNFLVVEK	1	2	1	20357547	N-Term(iTRAQ4plex); K9(iTRAQ4plex)	1370.8	685.902	2	0.68977	-;-;-;-;-;1;-;-;-;-;-;-;-;-;-;-;-;-		2.94635	0	0
573014819	NP_001275907.1	XRCC6	2547	X-ray repair cross-complementing protein 6	47.76	3	23	23	57	1.25885	-;3;4;7;8;5;5;1;-;-;-;-;-;-;-;1;6;11	14.473	559	64.243	9.27588	VHFEESSK	2	3	1	573014819	N-Term(iTRAQ4plex); K8(iTRAQ4plex)	1250.66	417.557	3	1.1781	-;-;-;-;-;-;2;-;-;-;-;-;-;-;-;-;-;-		3.4229	0	0
																NLEALALDLMEPEQAVDLTLPK	7	3	1	573014819	N-Term(iTRAQ4plex); K22(iTRAQ4plex)	2711.49	904.5	3	0.673035	-;-;-;-;-;-;-;-;-;-;-;-;-;-;-;-;1;-		4.36963	0	0
																ELVYPPDYNPEGK	3	3	1	573014819	N-Term(iTRAQ4plex); K13(iTRAQ4plex)	1808.93	904.969	2	1.36656	-;-;-;-;-;-;-;-;-;-;-;-;-;-;-;-;-;3		3.73667	0	0
																KQELLEALTK	4	3	1	573014819	N-Term(iTRAQ4plex); K1(iTRAQ4plex); K10(iTRAQ4plex)	1604.97	535.661	3	1.20027	-;-;-;-;-;2;2;-;-;-;-;-;-;-;-;-;-;-	10.954	4.37953	0	1
																FDDPGLMLMGFKPLVLLK	1	3	1	573014819	N-Term(iTRAQ4plex); K12(iTRAQ4plex); K18(iTRAQ4plex)	2466.43	822.815	3	1.06438	-;-;-;1;-;-;-;-;-;-;-;-;-;-;-;-;-;-		2.87592	0	0
																IQVTPPGFQLVFLPFADDKR	3	3	1	573014819	N-Term(iTRAQ4plex); K19(iTRAQ4plex)	2576.44	859.486	3	1.0765	-;-;1;2;-;-;-;-;-;-;-;-;-;-;-;-;-;-	30.8412	6.64566	0	1
																DIISIAEDEDLR	2	3	1	573014819	N-Term(iTRAQ4plex)	1532.79	766.9	2	1.55257	-;-;-;-;-;-;-;-;-;-;-;-;-;-;-;1;1;-	12.1486	4.35953	0	0
																LGSLVDEFK	2	3	1	573014819	N-Term(iTRAQ4plex); K9(iTRAQ4plex)	1295.75	648.379	2	1.32374	-;1;1;-;-;-;-;-;-;-;-;-;-;-;-;-;-;-	7.62103	3.99565	0	0
																IMLFTNEDNPHGNDSAK	2	3	1	573014819	N-Term(iTRAQ4plex); K17(iTRAQ4plex)	2191.07	731.028	3	1.30827	-;-;-;-;2;-;-;-;-;-;-;-;-;-;-;-;-;-		6.46109	0	0
																ILELDQFK	2	3	1	573014819	N-Term(iTRAQ4plex); K8(iTRAQ4plex)	1293.77	647.387	2	1.35196	-;1;1;-;-;-;-;-;-;-;-;-;-;-;-;-;-;-	4.93691	3.6364	0	0
																NIYVLQELDNPGAK	2	2	1	573014819	N-Term(iTRAQ4plex); K14(iTRAQ4plex)	1862.02	931.516	2	1.26523	-;-;-;-;-;-;-;-;-;-;-;-;-;-;-;-;-;2		6.22847	0	0
																DTGIFLDLMHLK	1	3	1	573014819	N-Term(iTRAQ4plex); M9(Oxidation); K12(iTRAQ4plex)	1706.94	569.65	3	1.28469	-;-;-;1;-;-;-;-;-;-;-;-;-;-;-;-;-;-		5.06883	0	0
																VEYSEEELK	1	3	1	573014819	N-Term(iTRAQ4plex); K9(iTRAQ4plex)	1413.74	707.372	2	1.18985	-;-;1;-;-;-;-;-;-;-;-;-;-;-;-;-;-;-		3.70128	0	0
																TFNTSTGGLLLPSDTK	2	3	1	573014819	N-Term(iTRAQ4plex); K16(iTRAQ4plex)	1940.05	970.531	2	0.885351	-;-;-;-;-;-;-;-;-;-;-;-;-;-;-;-;-;2		4.66229	0	0
																KMPFTEK	1	3	1	573014819	N-Term(iTRAQ4plex); K1(iTRAQ4plex); K7(iTRAQ4plex)	1312.76	438.259	3	1.05794	-;-;-;-;-;-;-;1;-;-;-;-;-;-;-;-;-;-		3.02061	0	1
																IQVTPPGFQLVFLPFADDK	2	3	1	573014819	N-Term(iTRAQ4plex); K19(iTRAQ4plex)	2420.35	807.455	3	0.97919	-;-;-;-;-;-;-;-;-;-;-;-;-;-;-;-;2;-		4.46603	0	0
																QELLEALTK	1	3	1	573014819	N-Term(iTRAQ4plex); K9(iTRAQ4plex)	1332.8	666.904	2	1.00156	-;1;-;-;-;-;-;-;-;-;-;-;-;-;-;-;-;-		3.88816	0	0
																QIILEKEETEELK	1	3	1	573014819	N-Term(iTRAQ4plex); K6(iTRAQ4plex); K13(iTRAQ4plex)	2034.17	678.727	3	1.13476	-;-;-;-;1;-;-;-;-;-;-;-;-;-;-;-;-;-		3.02284	0	1
																RLGSLVDEFK	1	3	1	573014819	N-Term(iTRAQ4plex); K10(iTRAQ4plex)	1451.82	484.611	3	1.40327	-;-;-;-;-;-;1;-;-;-;-;-;-;-;-;-;-;-		3.31157	0	1
																DLLAVVFYGTEK	4	2	1	573014819	N-Term(iTRAQ4plex); K12(iTRAQ4plex)	1642.93	821.968	2	1.34648	-;-;-;-;-;-;-;-;-;-;-;-;-;-;-;-;-;4		4.73479	0	0
																NIPPYFVALVPQEEELDDQK	2	3	1	573014819	N-Term(iTRAQ4plex); K20(iTRAQ4plex)	2632.38	878.131	3	1.2088	-;-;-;-;-;-;-;-;-;-;-;-;-;-;-;-;2;-		3.88345	0	0
																KPGGFDISLFYR	3	3	1	573014819	N-Term(iTRAQ4plex); K1(iTRAQ4plex)	1687.94	563.32	3	0.268212	-;-;-;-;1;2;-;-;-;-;-;-;-;-;-;-;-;-	34.9858	4.32119	0	0
																SDSFENPVLQQHFR	2	3	1	573014819	N-Term(iTRAQ4plex)	1847.91	924.461	2	0.813775	-;-;-;-;2;-;-;-;-;-;-;-;-;-;-;-;-;-		5.0411	0	0
																DTGIFLDLMHLK	6	3	1	573014819	N-Term(iTRAQ4plex); K12(iTRAQ4plex)	1690.94	845.974	2	1.32243	-;-;-;3;2;1;-;-;-;-;-;-;-;-;-;-;-;-	18.2259	5.19705	0	0
194248072	NP_005336.3	HSPA1A	3303	heat shock 70 kDa protein 1A/1B	47.74	1	20	24	83	1.06006	1;4;1;6;6;7;-;1;10;-;2;-;-;-;-;3;16;7	17.7827	641	70.009	5.65576	DAGVIAGLNVLR	3	2	1	194248072	N-Term(iTRAQ4plex)	1341.8	671.402	2	1.22058	-;-;-;-;-;-;-;-;-;-;-;-;-;-;-;-;3;-		4.39556	0	0
																ITITNDK	1	5	3	13676857;5729877;194248072	N-Term(iTRAQ4plex); K7(iTRAQ4plex)	1092.65	546.827	2				2.73276	0	0
																LVNHFVEEFK	5	1	1	194248072	N-Term(iTRAQ4plex); K10(iTRAQ4plex)	1549.85	775.428	2	1.10238	-;-;-;-;2;3;-;-;-;-;-;-;-;-;-;-;-;-	0.575683	4.5248	0	0
																ELEQVCNPIISGLYQGAGGPGPGGFGAQGPK	3	1	1	194248072	N-Term(iTRAQ4plex); C6(Methylthio); K31(iTRAQ4plex)	3332.66	1111.56	3				6.43906	0	0
																NQVALNPQNTVFDAK	2	1	1	194248072	N-Term(iTRAQ4plex); K15(iTRAQ4plex)	1947.05	974.029	2	0.68606	-;-;-;-;-;-;-;-;-;-;-;-;-;-;-;-;-;2		4.77036	0	0
																VEIIANDQGNR	3	6	4	13676857;5729877;16507237;194248072	N-Term(iTRAQ4plex)	1372.73	686.868	2				4.18865	0	0
																LLQDFFNGR	1	1	1	194248072	N-Term(iTRAQ4plex)	1253.67	627.341	2	1.08819	-;-;-;-;-;-;-;-;-;-;-;-;-;-;-;-;-;1		3.10432	0	0
																CQEVISWLDANTLAEKDEFEHK	5	1	1	194248072	N-Term(iTRAQ4plex); C1(Methylthio); K16(iTRAQ4plex); K22(iTRAQ4plex)	3083.5	771.631	4	1.04351	-;-;-;-;-;2;-;-;-;-;-;-;-;-;-;-;-;-		5.80267	0	1
																LVNHFVEEFKR	1	1	1	194248072	N-Term(iTRAQ4plex); K10(iTRAQ4plex)	1705.94	569.319	3	0.681053	-;-;-;-;-;-;-;-;1;-;-;-;-;-;-;-;-;-		3.31947	0	1
																ATAGDTHLGGEDFDNR	3	3	1	194248072	N-Term(iTRAQ4plex)	1819.83	910.42	2	1.55193	-;-;-;2;1;-;-;-;-;-;-;-;-;-;-;-;-;-	21.1196	5.75307	0	0
																SINPDEAVAYGAAVQAAILMGDK	8	2	1	194248072	N-Term(iTRAQ4plex); K23(iTRAQ4plex)	2592.36	864.793	3	1.06197	-;-;-;-;-;-;-;-;-;-;-;-;-;-;-;-;8;-		7.06643	0	0
																AFYPEEISSMVLTK	4	2	1	194248072	N-Term(iTRAQ4plex); K14(iTRAQ4plex)	1903.01	952.008	2	1.48452	-;-;-;-;1;-;-;-;-;-;-;-;-;-;-;-;-;3	21.7281	4.68261	0	0
																FGDPVVQSDMK	1	1	1	194248072	N-Term(iTRAQ4plex); K11(iTRAQ4plex)	1510.79	755.897	2	0.832476	-;1;-;-;-;-;-;-;-;-;-;-;-;-;-;-;-;-		3.83093	0	0
																IINEPTAAAIAYGLDR	6	2	1	194248072	N-Term(iTRAQ4plex)	1832	916.504	2	1.30184	-;-;-;-;-;-;-;-;-;-;-;-;-;-;-;3;3;-	15.3608	5.1533	0	0
																NALESYAFNMK	4	2	1	194248072	N-Term(iTRAQ4plex); K11(iTRAQ4plex)	1575.81	788.41	2	0.923782	-;3;1;-;-;-;-;-;-;-;-;-;-;-;-;-;-;-	12.1653	5.02176	0	0
																MVQEAEK	1	2	2	5729877;194248072	N-Term(iTRAQ4plex); K7(iTRAQ4plex)	1122.6	561.803	2				2.97896	0	0
																GGSGSGPTIEEVD	3	1	1	194248072	N-Term(iTRAQ4plex)	1348.63	674.82	2	0.817442	1;-;-;-;-;-;-;-;-;-;2;-;-;-;-;-;-;-	21.2525	2.0296	0	0
																FEELCSDLFR	3	2	1	194248072	N-Term(iTRAQ4plex); C5(Methylthio)	1448.67	724.838	2	1.2076	-;-;-;-;-;-;-;-;-;-;-;-;-;-;-;-;2;1	8.14303	3.70818	0	0
																HWPFQVINDGDKPK	10	1	1	194248072	N-Term(iTRAQ4plex); K12(iTRAQ4plex); K14(iTRAQ4plex)	2113.14	529.04	4	1.23913	-;-;-;-;-;-;-;1;9;-;-;-;-;-;-;-;-;-	18.4445	5.12035	0	0
																KELEQVCNPIISGLYQGAGGPGPGGFGAQGPK	1	1	1	194248072	N-Term(iTRAQ4plex); K1(iTRAQ4plex); C7(Methylthio); K32(iTRAQ4plex)	3604.86	901.97	4				8.0748	0	1
																TTPSYVAFTDTER	5	6	3	13676857;5729877;194248072	N-Term(iTRAQ4plex)	1631.81	816.406	2				4.85676	0	0
																KFGDPVVQSDMK	2	1	1	194248072	N-Term(iTRAQ4plex); K1(iTRAQ4plex); K12(iTRAQ4plex)	1782.98	594.998	3	0.732652	-;-;-;-;-;2;-;-;-;-;-;-;-;-;-;-;-;-		4.20793	0	1
																QTQIFTTYSDNQPGVLIQVYEGER	2	2	1	194248072	N-Term(iTRAQ4plex)	2930.48	977.498	3				2.98988	0	0
																AQIHDLVLVGGSTR	6	1	1	194248072	N-Term(iTRAQ4plex)	1609.91	805.461	2	1.01426	-;-;-;4;2;-;-;-;-;-;-;-;-;-;-;-;-;-	6.28531	4.77068	0	0
4757900	NP_004334.1	CALR	811	calreticulin	47.72	1	13	13	48	0.729749	-;2;1;-;3;7;3;-;4;-;-;-;-;-;-;-;4;6	35.4941	417	48.1118	4.43701	EQFLDGDGWTSR	1	1	1	4757900	N-Term(iTRAQ4plex)	1554.73	777.868	2	0.705881	-;-;-;-;-;-;-;-;-;-;-;-;-;-;-;-;-;1		4.24951	0	0
																HEQNIDCGGGYVK	6	1	1	4757900	N-Term(iTRAQ4plex); C7(Methylthio); K13(iTRAQ4plex)	1753.83	877.417	2	0.758667	-;-;-;-;-;2;2;-;2;-;-;-;-;-;-;-;-;-	9.16287	5.79503	0	0
																SGTIFDNFLITNDEAYAEEFGNETWGVTK	20	1	1	4757900	N-Term(iTRAQ4plex); K29(iTRAQ4plex)	3556.71	1186.24	3	0.45342	-;-;-;-;-;-;-;-;-;-;-;-;-;-;-;-;3;-		4.99058	0	0
																DDEFTHLYTLIVRPDNTYEVK	2	1	1	4757900	N-Term(iTRAQ4plex); K21(iTRAQ4plex)	2856.44	952.82	3	1.01706	-;-;-;-;-;2;-;-;-;-;-;-;-;-;-;-;-;-		4.15874	0	0
																KPEDWDEEMDGEWEPPVIQNPEYK	2	1	1	4757900	N-Term(iTRAQ4plex); K1(iTRAQ4plex); K24(iTRAQ4plex)	3392.57	1131.53	3	1.3989	-;-;-;-;1;1;-;-;-;-;-;-;-;-;-;-;-;-	97.845	3.75889	0	0
																LFPNSLDQTDMHGDSEYNIMFGPDICGPGTK	3	1	1	4757900	N-Term(iTRAQ4plex); C26(Methylthio); K31(iTRAQ4plex)	3733.7	1245.24	3	0.564016	-;2;1;-;-;-;-;-;-;-;-;-;-;-;-;-;-;-	6.52211	5.45857	0	0
																FYGDEEKDK	1	1	1	4757900	N-Term(iTRAQ4plex); K7(iTRAQ4plex); K9(iTRAQ4plex)	1562.8	781.902	2	0.593247	-;-;-;-;-;-;1;-;-;-;-;-;-;-;-;-;-;-		3.36062	0	1
																IDNSQVESGSLEDDWDFLPPKK	1	1	1	4757900	N-Term(iTRAQ4plex); K21(iTRAQ4plex); K22(iTRAQ4plex)	2951.5	984.504	3	0.441478	-;-;-;-;1;-;-;-;-;-;-;-;-;-;-;-;-;-		4.78291	0	1
																IKDPDASKPEDWDER	1	1	1	4757900	N-Term(iTRAQ4plex); K2(iTRAQ4plex); K8(iTRAQ4plex)	2233.13	1117.07	2	0.624356	-;-;-;-;-;-;-;-;1;-;-;-;-;-;-;-;-;-		3.28439	0	1
																VHVIFNYK	2	1	1	4757900	N-Term(iTRAQ4plex); K8(iTRAQ4plex)	1307.77	436.594	3	1.00405	-;-;-;-;-;2;-;-;-;-;-;-;-;-;-;-;-;-		3.93505	0	0
																FYALSASFEPFSNK	4	1	1	4757900	N-Term(iTRAQ4plex); K14(iTRAQ4plex)	1895.98	632.665	3	0.954048	-;-;-;-;1;-;-;-;-;-;-;-;-;-;-;-;-;3	54.8432	3.63283	0	0
																IDNSQVESGSLEDDWDFLPPK	3	1	1	4757900	N-Term(iTRAQ4plex); K21(iTRAQ4plex)	2679.3	893.772	3	1.18128	-;-;-;-;-;-;-;-;-;-;-;-;-;-;-;-;1;2	70.6153	3.72027	0	0
																KPEDWDEEMDGEWEPPVIQNPEYK	1	1	1	4757900	N-Term(iTRAQ4plex); K1(iTRAQ4plex); M9(Oxidation); K24(iTRAQ4plex)	3408.58	1136.87	3				3.75575	0	0
																KVHVIFNYK	1	1	1	4757900	N-Term(iTRAQ4plex); K1(iTRAQ4plex); K9(iTRAQ4plex)	1579.97	527.328	3	0.553207	-;-;-;-;-;-;-;-;1;-;-;-;-;-;-;-;-;-		3.27729	0	1
4502985	NP_001854.1	COX6B1	1340	cytochrome c oxidase subunit 6B1	47.67	1	3	3	14	0.438573	-;-;-;2;2;2;-;-;-;-;-;-;-;-;-;3;2;2	40.2858	86	10.1857	7.04932	GGDISVCEWYQR	2	1	1	4502985	N-Term(iTRAQ4plex); C7(Methylthio)	1602.72	801.862	2	0.430895	-;-;-;-;-;-;-;-;-;-;-;-;-;-;-;-;-;2		4.55875	0	0
																VYQSLCPTSWVTDWDEQR	8	1	1	4502985	N-Term(iTRAQ4plex); C6(Methylthio)	2403.09	1202.05	2	0.433175	-;-;-;2;-;-;-;-;-;-;-;-;-;-;-;3;2;-	52.7498	5.4073	0	0
																NCWQNYLDFHR	4	1	1	4502985	N-Term(iTRAQ4plex); C2(Methylthio)	1685.74	843.376	2	0.450509	-;-;-;-;2;2;-;-;-;-;-;-;-;-;-;-;-;-	50.2405	4.51742	0	0
7662502	NP_054779.1	MCTS1	28985	malignant T-cell-amplified sequence 1	47.51	2	5	5	6	1.2773	-;-;-;-;1;-;-;1;-;-;-;-;-;-;-;-;4;-	22.6287	181	20.5418	8.82178	LYPAAVDTIVAIMAEGK	2	2	1	7662502	N-Term(iTRAQ4plex); K17(iTRAQ4plex)	2050.15	684.056	3	1.39103	-;-;-;-;-;-;-;-;-;-;-;-;-;-;-;-;2;-		5.44045	0	0
																GIGIENIHYLNDGLWHMK	1	2	1	7662502	N-Term(iTRAQ4plex); K18(iTRAQ4plex)	2398.26	600.32	4	1.0011	-;-;-;-;-;-;-;1;-;-;-;-;-;-;-;-;-;-		4.85811	0	0
																NQLIEQFPGIEPWLNQIMPK	1	2	1	7662502	N-Term(iTRAQ4plex); K20(iTRAQ4plex)	2683.46	895.157	3	1.93159	-;-;-;-;-;-;-;-;-;-;-;-;-;-;-;-;1;-		3.19606	0	0
																YPFILPHQQVDK	1	2	1	7662502	N-Term(iTRAQ4plex); K12(iTRAQ4plex)	1772.99	591.668	3	1.25314	-;-;-;-;1;-;-;-;-;-;-;-;-;-;-;-;-;-		3.91694	0	0
																FVLSGANIMCPGLTSPGAK	1	2	1	7662502	N-Term(iTRAQ4plex); C10(Methylthio); K19(iTRAQ4plex)	2197.14	1099.07	2	1.54936	-;-;-;-;-;-;-;-;-;-;-;-;-;-;-;-;1;-		2.87719	0	0
118402586	NP_006699.2	GLO1	2739	lactoylglutathione lyase	47.28	1	8	8	22	0.83261	-;3;1;3;4;-;2;3;-;-;-;-;-;-;-;-;2;3	13.6853	184	20.7642	5.31299	FSLYFLAYEDKNDIPK	2	1	1	118402586	N-Term(iTRAQ4plex); K11(iTRAQ4plex); K16(iTRAQ4plex)	2395.28	799.1	3	0.665351	-;-;-;-;1;-;-;-;-;-;-;-;-;-;-;-;-;-		4.85188	0	1
																DFLLQQTMLR	1	1	1	118402586	N-Term(iTRAQ4plex)	1408.77	704.89	2	0.768114	-;-;-;-;-;-;-;-;-;-;-;-;-;-;-;-;1;-		3.13286	0	0
																VLGMTLIQK	1	1	1	118402586	N-Term(iTRAQ4plex); K9(iTRAQ4plex)	1290.81	645.907	2	1.02235	-;1;-;-;-;-;-;-;-;-;-;-;-;-;-;-;-;-		3.78959	0	0
																CDFPIMK	2	1	1	118402586	N-Term(iTRAQ4plex); C1(Methylthio); K7(iTRAQ4plex)	1187.59	594.298	2	0.997186	-;1;1;-;-;-;-;-;-;-;-;-;-;-;-;-;-;-	10.946	2.88596	0	0
																GLAFIQDPDGYWIEILNPNK	3	1	1	118402586	N-Term(iTRAQ4plex); K20(iTRAQ4plex)	2591.38	864.465	3	0.724455	-;-;-;-;-;-;-;-;-;-;-;-;-;-;-;-;1;2	22.7662	5.59677	0	0
																GFGHIGIAVPDVYSACK	7	1	1	118402586	N-Term(iTRAQ4plex); C16(Methylthio); K17(iTRAQ4plex)	2068.05	690.023	3	0.876156	-;-;-;3;3;-;-;1;-;-;-;-;-;-;-;-;-;-	24.2952	5.22762	0	0
																FSLYFLAYEDK	2	1	1	118402586	N-Term(iTRAQ4plex); K11(iTRAQ4plex)	1683.89	842.446	2	0.817133	-;1;-;-;-;-;-;-;-;-;-;-;-;-;-;-;-;1	2.55764	4.71064	0	0
																RFEELGVK	4	1	1	118402586	N-Term(iTRAQ4plex); K8(iTRAQ4plex)	1265.72	422.58	3	0.77718	-;-;-;-;-;-;2;2;-;-;-;-;-;-;-;-;-;-	4.80153	3.42895	0	1
112382252	NP_842565.2	SPTBN1	6711	spectrin beta chain, non-erythrocytic 1	47.24	1	1	76	137				2155	251.241	5.52881	DALLLWCQMK	3	6	4	112382250;5902122;67782319;112382252	N-Term(iTRAQ4plex); C7(Methylthio); K10(iTRAQ4plex)	1554.8	777.906	2				3.91312	0	0
																INAVVETGR	1	2	2	112382250;112382252	N-Term(iTRAQ4plex)	1102.63	551.82	2				2.91673	0	0
																VQAVVAVAR	2	2	2	112382250;112382252	N-Term(iTRAQ4plex)	1056.67	528.836	2				3.3721	0	0
																HQILEQAVEDYAETVHQLSK	3	2	2	112382250;112382252	N-Term(iTRAQ4plex); K20(iTRAQ4plex)	2626.37	657.349	4				5.20929	0	0
																HYASEEIK	1	2	2	112382250;112382252	N-Term(iTRAQ4plex); K8(iTRAQ4plex)	1264.66	422.226	3				2.56766	0	0
																QLWGLLIEETEKR	1	2	2	112382250;112382252	N-Term(iTRAQ4plex); K12(iTRAQ4plex)	1903.09	635.035	3				4.47066	0	1
																TAGYPNVNIHNFTTSWR	3	2	2	112382250;112382252	N-Term(iTRAQ4plex)	2122.05	708.022	3				5.98895	0	0
																DGLNEAWADLLELIDTR	1	2	2	112382250;112382252	N-Term(iTRAQ4plex)	2088.08	1044.54	2				5.8846	0	0
																FMELLEPLNER	1	2	2	112382250;112382252	N-Term(iTRAQ4plex)	1534.8	767.906	2				3.54467	0	0
																VLDNAIETEK	2	2	2	112382250;112382252	N-Term(iTRAQ4plex); K10(iTRAQ4plex)	1419.79	710.4	2				4.18015	0	0
																VDTVNHLADELINSGHSDAATIAEWK	3	2	2	112382250;112382252	N-Term(iTRAQ4plex); K26(iTRAQ4plex)	3094.54	1032.19	3				6.55533	0	0
																EQWLNNMQIPEKLEDLEVIQHR	2	2	2	112382250;112382252	N-Term(iTRAQ4plex); K12(iTRAQ4plex)	3050.58	1017.53	3				5.42295	0	1
																SIITYVVTYYHYFSK	1	2	2	112382250;112382252	N-Term(iTRAQ4plex); K15(iTRAQ4plex)	2172.16	724.726	3				5.25704	0	0
																VIESTQDLGNDLAGVMALQR	1	2	2	112382250;112382252	N-Term(iTRAQ4plex); M16(Oxidation)	2290.19	764.067	3				4.93397	0	0
																VLVLSQDYGK	1	2	2	112382250;112382252	N-Term(iTRAQ4plex); K10(iTRAQ4plex)	1409.84	705.422	2				3.96255	0	0
																HLLGVEDLLQK	3	2	2	112382250;112382252	N-Term(iTRAQ4plex); K11(iTRAQ4plex)	1552.93	518.314	3				4.84827	0	0
																DASVAEAWLLGQEPYLSSR	3	2	2	112382250;112382252	N-Term(iTRAQ4plex)	2236.13	1118.57	2				7.21183	0	0
																MHTTFEHDIQALGTQVR	3	2	2	112382250;112382252	N-Term(iTRAQ4plex)	2128.07	1064.54	2				5.7555	0	0
																SGHFEQAIK	2	2	2	112382250;112382252	N-Term(iTRAQ4plex); K9(iTRAQ4plex)	1304.71	435.575	3				4.46611	0	0
																DMGEMVTQGQTDAQYMFLR	3	2	2	112382250;112382252	N-Term(iTRAQ4plex)	2365.07	1183.04	2				4.81226	0	0
																MPLATSTDHGHNLQTVQLLIK	2	2	2	112382250;112382252	N-Term(iTRAQ4plex); K21(iTRAQ4plex)	2605.41	652.109	4				5.54833	0	0
																NDSFTTCIELGK	1	2	2	112382250;112382252	N-Term(iTRAQ4plex); C7(Methylthio); K12(iTRAQ4plex)	1661.82	831.411	2				5.06431	0	0
																DLTSVNILLK	1	3	3	112382250;5902122;112382252	N-Term(iTRAQ4plex); K10(iTRAQ4plex)	1403.86	702.435	2				4.44158	0	0
																DQNTVETLQR	1	2	2	112382250;112382252	N-Term(iTRAQ4plex)	1347.7	674.353	2				2.76173	0	0
																DALLSALSIQNYHLECNETK	1	2	2	112382250;112382252	N-Term(iTRAQ4plex); C16(Methylthio); K20(iTRAQ4plex)	2596.29	866.1	3				6.8709	0	0
																EVVAGSHELGQDYEHVTMLQER	4	2	2	112382250;112382252	N-Term(iTRAQ4plex)	2671.29	891.102	3				7.26395	0	0
																DGMAFNALIHK	2	2	2	112382250;112382252	N-Term(iTRAQ4plex); K11(iTRAQ4plex)	1504.82	502.278	3				4.74584	0	0
																LEMNLGLQK	2	2	2	112382250;112382252	N-Term(iTRAQ4plex); K9(iTRAQ4plex)	1333.77	667.387	2				3.94098	0	0
																EAEKLESEHPDQAQAILSR	3	2	2	112382250;112382252	N-Term(iTRAQ4plex); K4(iTRAQ4plex)	2439.26	1220.14	2				4.4756	0	1
																IVSSSDVGHDEYSTQSLVK	1	2	2	112382250;112382252	N-Term(iTRAQ4plex); K19(iTRAQ4plex)	2339.19	1170.1	2				6.32913	0	0
																MLTAQDMSYDEAR	1	2	2	112382250;112382252	N-Term(iTRAQ4plex)	1674.76	837.883	2				4.64564	0	0
																TQILAASYELHK	2	2	2	112382250;112382252	N-Term(iTRAQ4plex); K12(iTRAQ4plex)	1661.95	554.654	3				6.59101	0	0
																ELEAENYHDIK	1	2	2	112382250;112382252	N-Term(iTRAQ4plex); K11(iTRAQ4plex)	1648.84	550.285	3				4.14447	0	0
																MWEVLESTTQTK	1	2	2	112382250;112382252	N-Term(iTRAQ4plex); K12(iTRAQ4plex)	1740.91	870.96	2				4.12412	0	0
																DVSSVELLMNNHQGIK	2	2	2	112382250;112382252	N-Term(iTRAQ4plex); K16(iTRAQ4plex)	2072.1	1036.55	2				5.95071	0	0
																DMGEMVTQGQTDAQYMFLR	1	2	2	112382250;112382252	N-Term(iTRAQ4plex); M2(Oxidation); M16(Oxidation)	2397.07	799.693	3				4.94008	0	0
																FQIQDISVETEDNK	2	3	3	112382250;5902122;112382252	N-Term(iTRAQ4plex); K14(iTRAQ4plex)	1953.99	977.501	2				4.90523	0	0
																GNLEVLLFTIQSK	1	3	3	112382250;5902122;112382252	N-Term(iTRAQ4plex); K13(iTRAQ4plex)	1750.03	875.521	2				4.61017	0	0
																EIEELQSQAQALSQEGK	1	2	2	112382250;112382252	N-Term(iTRAQ4plex); K17(iTRAQ4plex)	2176.13	1088.57	2				5.99586	0	0
																IDDIFER	1	2	2	112382250;112382252	N-Term(iTRAQ4plex)	1051.55	526.279	2				2.65277	0	0
																DVSSVELLMNNHQGIK	1	2	2	112382250;112382252	N-Term(iTRAQ4plex); M9(Oxidation); K16(iTRAQ4plex)	2088.09	696.703	3				3.60898	0	0
																ITDLYTDLR	2	2	2	112382250;112382252	N-Term(iTRAQ4plex)	1253.69	627.346	2				3.33147	0	0
																FFWEMAEEEGWIR	1	2	2	112382250;112382252	N-Term(iTRAQ4plex)	1873.87	937.44	2				3.04009	0	0
																LLTQHENIKNEIDNYEEDYQK	2	2	2	112382250;112382252	N-Term(iTRAQ4plex); K9(iTRAQ4plex); K21(iTRAQ4plex)	3068.55	767.893	4				6.57287	0	1
																FQIQDISVETEDNKEK	1	3	3	112382250;5902122;112382252	N-Term(iTRAQ4plex); K14(iTRAQ4plex); K16(iTRAQ4plex)	2355.24	785.753	3				5.41184	0	1
																DLDDFQSWLSR	1	2	2	112382250;112382252	N-Term(iTRAQ4plex)	1525.74	763.374	2				3.90388	0	0
																FATDGEGYKPCDPQVIR	2	2	2	112382250;112382252	N-Term(iTRAQ4plex); K9(iTRAQ4plex); C11(Methylthio)	2230.08	1115.54	2				4.60417	0	0
																LLDPEDISVDHPDEK	1	2	2	112382250;112382252	N-Term(iTRAQ4plex); K15(iTRAQ4plex)	2010.02	670.678	3				4.98452	0	0
																SNAHYNLQNAFNLAEQHLGLTK	1	2	2	112382250;112382252	N-Term(iTRAQ4plex); K22(iTRAQ4plex)	2771.45	924.49	3				4.77486	0	0
																LLEVLSGER	2	2	2	112382250;112382252	N-Term(iTRAQ4plex)	1159.68	580.342	2				3.09142	0	0
																SQNIVTDSSSLSAEAIR	1	2	2	112382250;112382252	N-Term(iTRAQ4plex)	1921.99	961.499	2				4.88357	0	0
																TSSISGPLSPAYTGQVPYNYNQLEGR	1	1	1	112382252	N-Term(iTRAQ4plex)	2943.46	981.826	3				2.93768	0	0
																KQEDFMTTMDANEEK	1	2	2	112382250;112382252	N-Term(iTRAQ4plex); K1(iTRAQ4plex); K15(iTRAQ4plex)	2249.08	750.365	3				5.87151	0	1
																RHEAFEK	1	4	3	112382250;67782319;112382252	N-Term(iTRAQ4plex); K7(iTRAQ4plex)	1204.69	402.233	3				2.86663	0	1
																EQWLNNMQIPEK	1	2	2	112382250;112382252	N-Term(iTRAQ4plex); K12(iTRAQ4plex)	1817.95	909.478	2				4.5829	0	0
																DMGEMVTQGQTDAQYMFLR	2	2	2	112382250;112382252	N-Term(iTRAQ4plex); M16(Oxidation)	2381.07	794.36	3				4.34721	0	0
																TQTAIASEDMPNTLTEAEK	1	2	2	112382250;112382252	N-Term(iTRAQ4plex); K19(iTRAQ4plex)	2338.17	1169.59	2				6.36135	0	0
																QALQDTLALYK	1	2	2	112382250;112382252	N-Term(iTRAQ4plex); K11(iTRAQ4plex)	1551.9	776.453	2				4.90125	0	0
																DLMLWMEDVIR	2	2	2	112382250;112382252	N-Term(iTRAQ4plex)	1564.8	782.904	2				4.40777	0	0
																FANSLVGVQQQLQAFNTYR	2	2	2	112382250;112382252	N-Term(iTRAQ4plex)	2328.22	1164.61	2				5.85916	0	0
																QNLLSQSHAYQQFLR	1	2	2	112382250;112382252	N-Term(iTRAQ4plex)	1977.04	659.684	3				5.50455	0	0
																KHEAIETDIAAYEER	4	2	2	112382250;112382252	N-Term(iTRAQ4plex); K1(iTRAQ4plex)	2063.05	688.353	3				5.09006	0	1
																EGMQLISEKPETEAVVK	1	2	2	112382250;112382252	N-Term(iTRAQ4plex); K9(iTRAQ4plex); K17(iTRAQ4plex)	2320.28	774.097	3				4.07563	0	0
																DVEDEILWVGER	1	2	2	112382250;112382252	N-Term(iTRAQ4plex)	1603.81	802.408	2				4.97524	0	0
																WLHGLESQIQSDDYGK	2	2	2	112382250;112382252	N-Term(iTRAQ4plex); K16(iTRAQ4plex)	2164.09	722.036	3				6.25497	0	0
																HRPDLIDFDK	1	4	3	112382250;67782319;112382252	N-Term(iTRAQ4plex); K10(iTRAQ4plex)	1543.83	515.281	3				2.9536	0	0
																LTTLELLEVR	1	2	2	112382250;112382252	N-Term(iTRAQ4plex)	1330.8	665.906	2				3.23281	0	0
																NEIDNYEEDYQK	1	2	2	112382250;112382252	N-Term(iTRAQ4plex); K12(iTRAQ4plex)	1847.86	924.435	2				4.42829	0	0
																LESEHPDQAQAILSR	2	2	2	112382250;112382252	N-Term(iTRAQ4plex)	1837.95	919.48	2				5.22758	0	0
																VIESTQDLGNDLAGVMALQR	3	2	2	112382250;112382252	N-Term(iTRAQ4plex)	2274.19	758.734	3				5.61949	0	0
																IHCLENVDK	4	5	4	112382250;5902122;67782319;112382252	N-Term(iTRAQ4plex); C3(Methylthio); K9(iTRAQ4plex)	1404.73	468.914	3				4.22673	0	0
																LEDLEVIQHR	2	2	2	112382250;112382252	N-Term(iTRAQ4plex)	1395.77	698.387	2				4.0587	0	0
																EGEDMIAEEHFGSEK	2	2	2	112382250;112382252	N-Term(iTRAQ4plex); K15(iTRAQ4plex)	1995.92	998.464	2				5.82319	0	0
																QAEAFLNNQEYVLAHTEMPTTLEGAEAAIK	1	2	2	112382250;112382252	N-Term(iTRAQ4plex); K30(iTRAQ4plex)	3577.82	1193.28	3				8.27165	0	0
																EVDDLEQWIAER	1	2	2	112382250;112382252	N-Term(iTRAQ4plex)	1646.81	823.911	2				4.04518	0	0
																AELFTQSCADLDK	1	2	2	112382250;112382252	N-Term(iTRAQ4plex); C8(Methylthio); K13(iTRAQ4plex)	1774.87	887.936	2				5.27558	0	0
																LQALDTGWNELHK	3	2	2	112382250;112382252	N-Term(iTRAQ4plex); K13(iTRAQ4plex)	1812.98	604.999	3				6.11129	0	0
																LAEISDVWEEMK	3	2	2	112382250;112382252	N-Term(iTRAQ4plex); K12(iTRAQ4plex)	1737.9	869.456	2				4.8861	0	0
																FLQDCQELSLWINEK	1	2	2	112382250;112382252	N-Term(iTRAQ4plex); C5(Methylthio); K15(iTRAQ4plex)	2200.1	734.04	3				3.0898	0	0
																QLWGLLIEETEK	4	2	2	112382250;112382252	N-Term(iTRAQ4plex); K12(iTRAQ4plex)	1746.99	873.999	2				5.17791	0	0
14277700	NP_001007.2	RPS12	6206	40S ribosomal protein S12	46.97	1	6	6	9	1.30504	-;1;2;2;1;3;-;-;-;-;-;-;-;-;-;-;-;-	7.6179	132	14.5055	7.21045	LVEALCAEHQINLIK	2	1	1	14277700	N-Term(iTRAQ4plex); C6(Methylthio); K15(iTRAQ4plex)	2028.12	676.711	3	1.62909	-;-;-;1;-;1;-;-;-;-;-;-;-;-;-;-;-;-	4.26248	6.29156	0	0
																KLGEWVGLCK	1	1	1	14277700	N-Term(iTRAQ4plex); K1(iTRAQ4plex); C9(Methylthio); K10(iTRAQ4plex)	1610.89	537.636	3	0.997575	-;-;-;-;-;1;-;-;-;-;-;-;-;-;-;-;-;-		3.4385	0	1
																QAHLCVLASNCDEPMYVK	2	1	1	14277700	N-Term(iTRAQ4plex); C5(Methylthio); C11(Methylthio); K18(iTRAQ4plex)	2401.11	801.041	3	1.20233	-;-;-;1;1;-;-;-;-;-;-;-;-;-;-;-;-;-	27.5477	7.03317	0	0
																LGEWVGLCK	1	1	1	14277700	N-Term(iTRAQ4plex); C8(Methylthio); K9(iTRAQ4plex)	1338.72	669.862	2	1.42196	-;-;1;-;-;-;-;-;-;-;-;-;-;-;-;-;-;-		3.60488	0	0
																DVIEEYFK	2	1	1	14277700	N-Term(iTRAQ4plex); K8(iTRAQ4plex)	1330.72	665.862	2	1.27835	-;1;1;-;-;-;-;-;-;-;-;-;-;-;-;-;-;-	9.39285	3.22275	0	0
																KVVGCSCVVVK	1	1	1	14277700	N-Term(iTRAQ4plex); K1(iTRAQ4plex); C5(Methylthio); C7(Methylthio); K11(iTRAQ4plex)	1644.89	548.968	3	1.18592	-;-;-;-;-;1;-;-;-;-;-;-;-;-;-;-;-;-		3.53682	0	1
38027914	NP_937832.1	COPS8	10920	COP9 signalosome complex subunit 8	46.88	2	4	4	8	1.09636	-;-;-;-;-;2;-;-;-;-;-;2;-;-;2;-;-;2	24.5177	160	17.8983	7.25439	FIPLSEPAPVPPIPNEQQLAR	4	2	1	38027914	N-Term(iTRAQ4plex)	2457.38	819.797	3	1.0269	-;-;-;-;-;-;-;-;-;-;-;2;-;-;2;-;-;-	41.3489	4.6913	0	0
																SANSELGGIWSVGQR	1	2	1	38027914	N-Term(iTRAQ4plex)	1704.88	852.942	2	1.975	-;-;-;-;-;-;-;-;-;-;-;-;-;-;-;-;-;1		3.79246	0	0
																DFPGIYTTINAHQWSETVQPIMEALR	1	2	1	38027914	N-Term(iTRAQ4plex)	3161.59	1054.54	3	0.801897	-;-;-;-;-;-;-;-;-;-;-;-;-;-;-;-;-;1		5.8405	0	0
																KPVAGALDVSFNK	2	2	1	38027914	N-Term(iTRAQ4plex); K1(iTRAQ4plex); K13(iTRAQ4plex)	1778.03	593.35	3	1.07316	-;-;-;-;-;2;-;-;-;-;-;-;-;-;-;-;-;-		5.71015	0	0
10800140	NP_066406.1	HIST1H2BB	3018	histone H2B type 1-B	46.83	6	2	7	91	0.724553	-;2;5;-;1;4;17;2;5;-;-;-;-;-;-;-;-;-	31.9987	126	13.9416	10.3159	QVHPDTGISSK	5	17	2	18105048;10800140	N-Term(iTRAQ4plex); K11(iTRAQ4plex)	1456.79	486.27	3				4.3479	0	0
																KESYSIYVYK	26	5	1	10800140	N-Term(iTRAQ4plex); K1(iTRAQ4plex); K10(iTRAQ4plex)	1711.94	571.317	3	0.587295	-;-;-;-;-;3;17;2;4;-;-;-;-;-;-;-;-;-	8.32957	4.59492	0	1
																AMGIMNSFVNDIFER	2	16	2	18105048;10800140	N-Term(iTRAQ4plex); M2(Oxidation); M5(Oxidation)	1919.91	640.641	3				3.42902	0	0
																HAVSEGTK	1	17	2	18105048;10800140	N-Term(iTRAQ4plex); K8(iTRAQ4plex)	1116.63	372.88	3				2.97415	0	0
																LAHYNK	1	14	2	18105048;10800140	N-Term(iTRAQ4plex); K6(iTRAQ4plex)	1033.61	517.307	2				2.52084	0	0
																LLLPGELAK	5	17	2	18105048;10800140	N-Term(iTRAQ4plex); K9(iTRAQ4plex)	1241.81	621.409	2				3.42419	0	0
																AMGIMNSFVNDIFER	33	16	2	18105048;10800140	N-Term(iTRAQ4plex)	1887.92	944.464	2				5.71135	0	0
																AMGIMNSFVNDIFER	8	16	2	18105048;10800140	N-Term(iTRAQ4plex); M2(Oxidation)	1903.92	952.463	2				4.66045	0	0
																ESYSIYVYK	10	5	1	10800140	N-Term(iTRAQ4plex); K9(iTRAQ4plex)	1439.77	720.389	2	1.02094	-;2;5;-;1;1;-;-;1;-;-;-;-;-;-;-;-;-	27.0221	4.33769	0	0
18105048	NP_542160.1	HIST1H2BK	85236	histone H2B type 1-K	46.83	12	2	7	88	1.42073	-;1;3;1;-;3;20;2;3;-;-;-;-;-;-;-;-;-	37.6435	126	13.8816	10.3159	QVHPDTGISSK	5	17	2	18105048;10800140	N-Term(iTRAQ4plex); K11(iTRAQ4plex)	1456.79	486.27	3				4.3479	0	0
																AMGIMNSFVNDIFER	2	16	2	18105048;10800140	N-Term(iTRAQ4plex); M2(Oxidation); M5(Oxidation)	1919.91	640.641	3				3.42902	0	0
																HAVSEGTK	1	17	2	18105048;10800140	N-Term(iTRAQ4plex); K8(iTRAQ4plex)	1116.63	372.88	3				2.97415	0	0
																LAHYNK	1	14	2	18105048;10800140	N-Term(iTRAQ4plex); K6(iTRAQ4plex)	1033.61	517.307	2				2.52084	0	0
																LLLPGELAK	5	17	2	18105048;10800140	N-Term(iTRAQ4plex); K9(iTRAQ4plex)	1241.81	621.409	2				3.42419	0	0
																ESYSVYVYK	7	11	1	18105048	N-Term(iTRAQ4plex); K9(iTRAQ4plex)	1425.75	713.378	2	2.26518	-;1;3;1;-;1;-;-;1;-;-;-;-;-;-;-;-;-	25.6542	4.0919	0	0
																AMGIMNSFVNDIFER	33	16	2	18105048;10800140	N-Term(iTRAQ4plex)	1887.92	944.464	2				5.71135	0	0
																AMGIMNSFVNDIFER	8	16	2	18105048;10800140	N-Term(iTRAQ4plex); M2(Oxidation)	1903.92	952.463	2				4.66045	0	0
																KESYSVYVYK	26	11	1	18105048	N-Term(iTRAQ4plex); K1(iTRAQ4plex); K10(iTRAQ4plex)	1697.93	566.647	3	0.980754	-;-;-;-;-;2;20;2;2;-;-;-;-;-;-;-;-;-	9.28531	4.62912	0	1
208973246	NP_000311.2	QDPR	5860	dihydropteridine reductase	46.72	1	7	7	21	0.478347	-;1;-;2;4;1;-;-;-;-;-;-;-;-;6;-;-;4	52.3334	244	25.773	7.37158	NRPSSGSLIQVVTTEGR	2	1	1	208973246	N-Term(iTRAQ4plex)	1945.06	649.024	3	0.947068	-;-;-;2;-;-;-;-;-;-;-;-;-;-;-;-;-;-		5.18561	0	0
																MTDSFTEQADQVTAEVGK	2	1	1	208973246	N-Term(iTRAQ4plex); K18(iTRAQ4plex)	2245.09	1123.05	2	0.35082	-;-;-;-;-;-;-;-;-;-;-;-;-;-;-;-;-;2		6.8809	0	0
																GAVHQLCQSLAGK	3	1	1	208973246	N-Term(iTRAQ4plex); C7(Methylthio); K13(iTRAQ4plex)	1645.88	823.442	2	0.37987	-;-;-;-;2;1;-;-;-;-;-;-;-;-;-;-;-;-	67.2385	4.78306	0	0
																EGGLLTLAGAK	1	1	1	208973246	N-Term(iTRAQ4plex); K11(iTRAQ4plex)	1317.8	659.403	2	0.382265	-;1;-;-;-;-;-;-;-;-;-;-;-;-;-;-;-;-		4.44474	0	0
																AALDGTPGMIGYGMAK	2	1	1	208973246	N-Term(iTRAQ4plex); K16(iTRAQ4plex)	1840.95	920.981	2	0.327906	-;-;-;-;-;-;-;-;-;-;-;-;-;-;-;-;-;2		5.0446	0	0
																NSGMPPGAAAIAVLPVTLDTPMNR	3	1	1	208973246	N-Term(iTRAQ4plex); M22(Oxidation)	2553.34	851.785	3	0.311743	-;-;-;-;-;-;-;-;-;-;-;-;-;-;3;-;-;-		4.30777	0	0
																NSGMPPGAAAIAVLPVTLDTPMNR	6	1	1	208973246	N-Term(iTRAQ4plex)	2537.35	846.454	3	0.710259	-;-;-;-;-;-;-;-;-;-;-;-;-;-;3;-;-;-		6.20482	0	0
																QSIWTSTISSHLATK	2	1	1	208973246	N-Term(iTRAQ4plex); K15(iTRAQ4plex)	1948.07	650.029	3	0.31187	-;-;-;-;2;-;-;-;-;-;-;-;-;-;-;-;-;-		7.10785	0	0
4506541	NP_000317.1	RLBP1	6017	retinaldehyde-binding protein 1	46.69	1	9	9	68	0.395347	1;-;1;3;3;-;-;-;-;-;2;1;-;-;1;5;10;2	92.4335	317	36.4513	5.04639	GFTMQQAASLR	1	1	1	4506541	N-Term(iTRAQ4plex); M4(Oxidation)	1369.71	685.357	2	0.013511	-;-;-;-;-;-;-;-;-;-;-;-;-;-;-;-;1;-		3.30474	0	0
																GFTMQQAASLR	3	1	1	4506541	N-Term(iTRAQ4plex)	1353.71	677.356	2	0.184956	-;-;-;-;-;-;-;-;-;-;-;-;-;-;-;-;2;1	56.5757	4.73778	0	0
																MVDMLQDSFPAR	1	1	1	4506541	N-Term(iTRAQ4plex)	1553.76	777.383	2	0.287468	-;-;-;-;-;-;-;-;-;-;-;-;-;-;-;-;1;-		3.80773	0	0
																DHGPVFGPCSQLPR	6	1	1	4506541	N-Term(iTRAQ4plex); C9(Methylthio)	1699.81	850.411	2	0.485649	-;-;-;3;3;-;-;-;-;-;-;-;-;-;-;-;-;-	85.7643	4.71147	0	0
																MVPEEEQELR	2	1	1	4506541	N-Term(iTRAQ4plex)	1403.7	702.352	2	0.147343	-;-;-;-;-;-;-;-;-;-;-;-;-;-;-;-;1;1	31.101	3.3454	0	0
																LQYPELFDSLSPEAVR	8	1	1	4506541	N-Term(iTRAQ4plex)	2008.05	1004.53	2	0.0718042	-;-;-;-;-;-;-;-;-;-;-;-;-;-;-;1;2;-	107.981	4.58169	0	0
																ELQEMVQAQAASGEELAVAVAER	2	1	1	4506541	N-Term(iTRAQ4plex); M5(Oxidation)	2589.31	863.774	3	0.422723	-;-;-;-;-;-;-;-;-;-;-;-;-;-;1;-;-;-		7.06519	0	0
																VFVHGDDLSGFYQEIDENILPSDFGGTLPK	5	1	1	4506541	N-Term(iTRAQ4plex); K30(iTRAQ4plex)	3597.81	1199.94	3	1.26146	-;-;1;-;-;-;-;-;-;-;-;-;-;-;-;-;-;-		5.96012	0	0
																ELQEMVQAQAASGEELAVAVAER	27	1	1	4506541	N-Term(iTRAQ4plex)	2573.3	858.44	3	0.645376	-;-;-;-;-;-;-;-;-;-;-;-;-;-;-;2;-;-		6.58622	0	0
																CTIEAGYPGVLSSR	5	1	1	4506541	N-Term(iTRAQ4plex); C1(Methylthio)	1642.81	821.907	2	0.0899929	-;-;-;-;-;-;-;-;-;-;-;-;-;-;-;2;3;-	64.3576	4.71143	0	0
																AVAEQLFGPQAQAENTAF	8	1	1	4506541	N-Term(iTRAQ4plex)	2036.02	1018.51	2	0.311982	1;-;-;-;-;-;-;-;-;-;2;1;-;-;-;-;-;-	25.917	3.02686	0	0
5453559	NP_006347.1	ATP5H	10476	ATP synthase subunit d, mitochondrial isoform a	46.58	2	6	6	18	0.610894	-;3;2;-;2;3;-;2;1;-;-;-;-;-;-;-;3;2	25.2852	161	18.4795	5.30029	YTAQVDAEEK	2	1	1	5453559	N-Term(iTRAQ4plex); K10(iTRAQ4plex)	1441.74	721.374	2	0.552068	-;2;-;-;-;-;-;-;-;-;-;-;-;-;-;-;-;-		4.60577	0	0
																SCAEWVSLSK	1	2	1	5453559	N-Term(iTRAQ4plex); C2(Methylthio); K10(iTRAQ4plex)	1443.72	722.365	2	0.546811	-;-;1;-;-;-;-;-;-;-;-;-;-;-;-;-;-;-		4.23625	0	0
																KYPYWPHQPIENL	8	2	1	5453559	N-Term(iTRAQ4plex); K1(iTRAQ4plex)	1973.05	658.355	3	0.680901	-;-;-;-;2;3;-;2;1;-;-;-;-;-;-;-;-;-	18.527	4.58955	0	1
																TIDWVAFAEIIPQNQK	3	2	1	5453559	N-Term(iTRAQ4plex); K16(iTRAQ4plex)	2161.19	1081.1	2	0.786577	-;1;-;-;-;-;-;-;-;-;-;-;-;-;-;-;1;1	57.9989	4.13317	0	0
																LAALPENPPAIDWAYYK	3	2	1	5453559	N-Term(iTRAQ4plex); K17(iTRAQ4plex)	2220.2	740.737	3	0.487305	-;-;-;-;-;-;-;-;-;-;-;-;-;-;-;-;2;1	12.0341	4.02736	0	0
																AGLVDDFEK	1	2	1	5453559	N-Term(iTRAQ4plex); K9(iTRAQ4plex)	1281.69	641.35	2	0.487444	-;-;1;-;-;-;-;-;-;-;-;-;-;-;-;-;-;-		3.48928	0	0
24307939	NP_036205.1	CCT5	22948	T-complex protein 1 subunit epsilon	46.58	1	22	23	57	1.24993	-;5;4;1;9;7;1;2;1;-;-;-;-;-;-;7;2;9	16.4087	541	59.6328	5.65576	LDVTSVEDYK	1	1	1	24307939	N-Term(iTRAQ4plex); K10(iTRAQ4plex)	1456.78	728.894	2	1.27727	-;1;-;-;-;-;-;-;-;-;-;-;-;-;-;-;-;-		3.56562	0	0
																WVGGPEIELIAIATGGR	8	1	1	24307939	N-Term(iTRAQ4plex)	1883.05	942.029	2	1.52156	-;-;-;-;-;-;-;-;-;-;-;-;-;-;-;6;1;-	13.2582	5.73466	0	0
																MMVDKDGDVTVTNDGATILSMMDVDHQIAK	2	1	1	24307939	N-Term(iTRAQ4plex); K5(iTRAQ4plex); K30(iTRAQ4plex)	3682.82	921.459	4	1.46515	-;-;-;-;1;-;-;-;-;-;-;-;-;-;-;-;-;-		4.41956	0	1
																QMAEIAVNAVLTVADMER	3	1	1	24307939	N-Term(iTRAQ4plex)	2105.08	1053.04	2	1.45705	-;-;-;-;-;-;-;-;-;-;-;-;-;-;-;1;-;-		5.32589	0	0
																QQHVIETLIGK	4	1	1	24307939	N-Term(iTRAQ4plex); K11(iTRAQ4plex)	1553.92	777.465	2	1.20621	-;-;-;-;2;2;-;-;-;-;-;-;-;-;-;-;-;-	8.43804	4.90766	0	0
																VAIEHLDK	1	1	1	24307939	N-Term(iTRAQ4plex); K8(iTRAQ4plex)	1212.72	606.862	2	0.844841	-;-;-;-;-;1;-;-;-;-;-;-;-;-;-;-;-;-		2.94767	0	0
																LMGLEALK	2	1	1	24307939	N-Term(iTRAQ4plex); K8(iTRAQ4plex)	1162.71	581.86	2	1.04753	-;1;1;-;-;-;-;-;-;-;-;-;-;-;-;-;-;-	7.71114	3.24912	0	0
																EKFEEMIQQIK	3	1	1	24307939	N-Term(iTRAQ4plex); K2(iTRAQ4plex); K11(iTRAQ4plex)	1855.02	619.01	3	1.2814	-;-;-;-;-;3;-;-;-;-;-;-;-;-;-;-;-;-		5.04258	0	1
																KQQISLATQMVR	1	1	1	24307939	N-Term(iTRAQ4plex); K1(iTRAQ4plex)	1690.99	845.997	2	1.14884	-;-;-;-;-;1;-;-;-;-;-;-;-;-;-;-;-;-		4.13898	0	1
																ETGANLAICQWGFDDEANHLLLQNNLPAVR	1	1	1	24307939	N-Term(iTRAQ4plex); C9(Methylthio)	3512.72	1171.58	3	1.32556	-;-;-;-;-;-;-;-;-;-;-;-;-;-;-;-;-;1		5.64528	0	0
																FEEMIQQIK	1	1	1	24307939	N-Term(iTRAQ4plex); K9(iTRAQ4plex)	1453.8	727.403	2	1.59903	-;1;-;-;-;-;-;-;-;-;-;-;-;-;-;-;-;-		4.09369	0	0
																MLVIEQCK	1	1	1	24307939	N-Term(iTRAQ4plex); C7(Methylthio); K8(iTRAQ4plex)	1297.69	649.348	2	1.24027	-;-;1;-;-;-;-;-;-;-;-;-;-;-;-;-;-;-		2.96759	0	0
																SLHDALCVIR	4	1	3	24307939;375477430;38455427	N-Term(iTRAQ4plex); C7(Methylthio)	1316.69	439.568	3				3.69151	0	0
																HKLDVTSVEDYK	1	1	1	24307939	N-Term(iTRAQ4plex); K2(iTRAQ4plex); K12(iTRAQ4plex)	1866.01	622.676	3	0.980661	-;-;-;-;-;-;-;-;1;-;-;-;-;-;-;-;-;-		3.58963	0	1
																RDVDFELIK	1	1	1	24307939	N-Term(iTRAQ4plex); K9(iTRAQ4plex)	1422.8	474.938	3	1.32355	-;-;-;-;-;-;1;-;-;-;-;-;-;-;-;-;-;-		4.28787	0	1
																DVDFELIK	1	1	1	24307939	N-Term(iTRAQ4plex); K8(iTRAQ4plex)	1266.72	633.862	2	1.22659	-;1;-;-;-;-;-;-;-;-;-;-;-;-;-;-;-;-		3.59174	0	0
																GVIVDKDFSHPQMPK	2	1	1	24307939	N-Term(iTRAQ4plex); K6(iTRAQ4plex); K15(iTRAQ4plex)	2130.17	1065.59	2	0.894263	-;-;-;-;-;-;-;2;-;-;-;-;-;-;-;-;-;-		4.89284	0	1
																LGFAGLVQEISFGTTK	8	1	1	24307939	N-Term(iTRAQ4plex); K16(iTRAQ4plex)	1956.1	978.555	2	1.29065	-;-;-;-;-;-;-;-;-;-;-;-;-;-;-;-;-;8		6.09827	0	0
																QQISLATQMVR	1	1	1	24307939	N-Term(iTRAQ4plex)	1418.79	709.899	2	1.36971	-;-;-;-;-;-;-;-;-;-;-;-;-;-;-;-;1;-		3.89491	0	0
																EMNPALGIDCLHK	2	1	1	24307939	N-Term(iTRAQ4plex); C10(Methylthio); K13(iTRAQ4plex)	1774.89	592.3	3	1.65353	-;-;-;-;2;-;-;-;-;-;-;-;-;-;-;-;-;-		5.87552	0	0
																IAILTCPFEPPKPK	5	1	1	24307939	N-Term(iTRAQ4plex); C6(Methylthio); K12(iTRAQ4plex); K14(iTRAQ4plex)	2032.17	678.061	3	1.1061	-;-;-;1;4;-;-;-;-;-;-;-;-;-;-;-;-;-	7.72375	5.57679	0	0
																ISDSVLVDIK	1	1	1	24307939	N-Term(iTRAQ4plex); K10(iTRAQ4plex)	1376.83	688.918	2	1.43924	-;1;-;-;-;-;-;-;-;-;-;-;-;-;-;-;-;-		4.28953	0	0
																DGDVTVTNDGATILSMMDVDHQIAK	3	1	1	24307939	N-Term(iTRAQ4plex); K25(iTRAQ4plex)	2934.45	978.82	3	1.86502	-;-;2;-;-;-;-;-;-;-;-;-;-;-;-;-;-;-		8.28153	0	0
4502599	NP_001748.1	CBR1	873	carbonyl reductase [NADPH] 1	46.57	3	8	8	15	1.45044	-;2;1;3;2;-;-;-;-;-;-;-;-;-;-;-;4;3	23.0097	277	30.3559	8.32373	VVNVSSIMSVR	1	1	1	4502599	N-Term(iTRAQ4plex)	1334.76	667.882	2	1.14468	-;-;-;-;-;-;-;-;-;-;-;-;-;-;-;-;1;-		3.74073	0	0
																GQAAVQQLQAEGLSPR	2	3	1	4502599	N-Term(iTRAQ4plex)	1796.97	898.991	2	1.63753	-;-;-;-;-;-;-;-;-;-;-;-;-;-;-;-;2;-		5.08494	0	0
																DVCTELLPLIKPQGR	1	1	1	4502599	N-Term(iTRAQ4plex); C3(Methylthio); K11(iTRAQ4plex)	2016.11	672.708	3	1.7052	-;-;-;1;-;-;-;-;-;-;-;-;-;-;-;-;-;-		3.38718	0	0
																ILLNACCPGWVR	1	1	1	4502599	N-Term(iTRAQ4plex); C6(Methylthio); C7(Methylthio)	1580.77	790.89	2	1.42235	-;-;-;-;-;-;-;-;-;-;-;-;-;-;-;-;1;-		4.25481	0	0
																FHQLDIDDLQSIR	4	3	1	4502599	N-Term(iTRAQ4plex)	1743.91	581.974	3	1.26636	-;-;-;2;2;-;-;-;-;-;-;-;-;-;-;-;-;-	0.919444	4.81333	0	0
																SPEEGAETPVYLALLPPDAEGPHGQFVSEK	3	1	1	4502599	N-Term(iTRAQ4plex); K30(iTRAQ4plex)	3452.75	1151.59	3	1.79186	-;2;1;-;-;-;-;-;-;-;-;-;-;-;-;-;-;-	19.4297	5.71497	0	0
																EYGGLDVLVNNAGIAFK	1	2	1	4502599	N-Term(iTRAQ4plex); K17(iTRAQ4plex)	2068.12	1034.56	2	1.06498	-;-;-;-;-;-;-;-;-;-;-;-;-;-;-;-;-;1		5.32834	0	0
																SETITEEELVGLMNK	2	1	1	4502599	N-Term(iTRAQ4plex); K15(iTRAQ4plex)	1981.03	991.021	2	1.31409	-;-;-;-;-;-;-;-;-;-;-;-;-;-;-;-;-;2		4.26959	0	0
48762932	NP_006576.2	CCT8	10694	T-complex protein 1 subunit theta	46.35	4	22	22	41	1.23578	-;6;4;1;4;5;-;-;4;-;1;-;-;-;-;1;7;7	14.114	548	59.5825	5.60498	APGFAQMLK	1	1	1	48762932	N-Term(iTRAQ4plex); K9(iTRAQ4plex)	1250.71	625.86	2	0.312655	-;-;1;-;-;-;-;-;-;-;-;-;-;-;-;-;-;-		3.45151	0	0
																ETEGDVTSVK	2	4	1	48762932	N-Term(iTRAQ4plex); K10(iTRAQ4plex)	1352.72	676.861	2	1.10982	-;1;1;-;-;-;-;-;-;-;-;-;-;-;-;-;-;-	11.4923	3.71157	0	0
																KFAEAFEAIPR	1	4	1	48762932	N-Term(iTRAQ4plex); K1(iTRAQ4plex)	1566.88	522.963	3	1.99746	-;-;-;-;-;1;-;-;-;-;-;-;-;-;-;-;-;-		5.2416	0	1
																TAEELMNFSK	1	4	1	48762932	N-Term(iTRAQ4plex); K10(iTRAQ4plex)	1457.76	729.383	2	1.20461	-;1;-;-;-;-;-;-;-;-;-;-;-;-;-;-;-;-		4.23998	0	0
																DWDDDQND	1	4	1	48762932	N-Term(iTRAQ4plex)	1166.43	583.72	2	1.30842	-;-;-;-;-;-;-;-;-;-;1;-;-;-;-;-;-;-		1.97138	0	0
																LVPGGGATEIELAK	2	4	1	48762932	N-Term(iTRAQ4plex); K14(iTRAQ4plex)	1642.96	821.984	2	1.27672	-;-;-;-;-;-;-;-;-;-;-;-;-;-;-;-;-;2		4.37589	0	0
																QYGNEVFLAK	2	4	1	48762932	N-Term(iTRAQ4plex); K10(iTRAQ4plex)	1456.81	728.909	2	0.983228	-;1;1;-;-;-;-;-;-;-;-;-;-;-;-;-;-;-	32.5519	4.31181	0	0
																HEKEDGAISTIVLR	2	4	1	48762932	N-Term(iTRAQ4plex); K3(iTRAQ4plex)	1856.04	928.521	2	1.01672	-;-;-;-;-;-;-;-;2;-;-;-;-;-;-;-;-;-		3.54401	0	1
																IGLSVSEVIEGYEIACR	3	4	1	48762932	N-Term(iTRAQ4plex); C16(Methylthio)	2028.03	1014.52	2	1.39341	-;-;-;-;-;-;-;-;-;-;-;-;-;-;-;1;1;-	18.9644	5.15065	0	0
																AVDDGVNTFK	2	4	1	48762932	N-Term(iTRAQ4plex); K10(iTRAQ4plex)	1353.72	677.366	2	1.088	-;-;1;1;-;-;-;-;-;-;-;-;-;-;-;-;-;-	11.3322	4.04466	0	0
																LFVTNDAATILR	1	3	1	48762932	N-Term(iTRAQ4plex)	1477.85	739.428	2	1.71614	-;-;-;-;-;-;-;-;-;-;-;-;-;-;-;-;1;-		4.02608	0	0
																AIADTGANVVVTGGK	4	4	1	48762932	N-Term(iTRAQ4plex); K15(iTRAQ4plex)	1660.94	830.976	2	1.24358	-;2;-;-;-;-;-;-;-;-;-;-;-;-;-;-;-;2	3.43925	6.81076	0	0
																VADMALHYANK	5	4	1	48762932	N-Term(iTRAQ4plex); K11(iTRAQ4plex)	1520.8	760.904	2	1.34454	-;-;-;-;2;2;-;-;1;-;-;-;-;-;-;-;-;-	17.3386	5.3686	0	0
																DIDEVSSLLR	1	4	1	48762932	N-Term(iTRAQ4plex)	1290.7	645.855	2	1.26093	-;-;-;-;-;-;-;-;-;-;-;-;-;-;-;-;1;-		3.4405	0	0
																TVGATALPR	1	4	1	48762932	N-Term(iTRAQ4plex)	1029.62	515.313	2	1.60679	-;-;-;-;-;-;-;-;-;-;-;-;-;-;-;-;1;-		3.1508	0	0
																LIAQACVSIFPDSGHFNVDNIR	1	4	1	48762932	N-Term(iTRAQ4plex); C6(Methylthio)	2606.31	869.443	3	1.5558	-;1;-;-;-;-;-;-;-;-;-;-;-;-;-;-;-;-		4.38291	0	0
																FAEAFEAIPR	1	4	1	48762932	N-Term(iTRAQ4plex)	1294.69	647.849	2	1.13232	-;-;-;-;-;-;-;-;-;-;-;-;-;-;-;-;1;-		3.75752	0	0
																AHEILPNLVCCSAK	2	4	1	48762932	N-Term(iTRAQ4plex); C10(Methylthio); C11(Methylthio); K14(iTRAQ4plex)	1877.93	626.649	3	1.40078	-;-;-;-;2;-;-;-;-;-;-;-;-;-;-;-;-;-		4.67116	0	0
																GSTDNLMDDIER	2	4	1	48762932	N-Term(iTRAQ4plex)	1509.7	755.353	2	1.1657	-;-;-;-;-;-;-;-;-;-;-;-;-;-;-;-;1;1	1.58551	5.1457	0	0
																HFSGLEEAVYR	3	1	1	48762932	N-Term(iTRAQ4plex)	1451.73	484.58	3	1.31123	-;-;-;-;-;2;-;-;1;-;-;-;-;-;-;-;-;-	32.5837	3.86005	0	0
																DMLEAGILDTYLGK	2	4	1	48762932	N-Term(iTRAQ4plex); K14(iTRAQ4plex)	1826.98	913.994	2	1.5033	-;-;-;-;-;-;-;-;-;-;-;-;-;-;-;-;-;2		5.84613	0	0
																LATNAAVTVLR	1	4	1	48762932	N-Term(iTRAQ4plex)	1272.78	636.891	2	1.41959	-;-;-;-;-;-;-;-;-;-;-;-;-;-;-;-;1;-		4.14946	0	0
343887344	NP_001230574.1	CFL2	1073	cofilin-2	46.31	2	2	6	15	0.858096	-;-;-;-;-;-;-;-;1;-;-;-;-;-;-;-;2;-	17.3434	149	16.906	8.6167	KEDLVFIFWAPESAPLK	7	3	2	5031635;343887344	N-Term(iTRAQ4plex); K1(iTRAQ4plex); K17(iTRAQ4plex)	2422.38	808.132	3				5.70724	0	1
																MIYASSK	1	5	3	5031635;58530848;343887344	N-Term(iTRAQ4plex); K7(iTRAQ4plex)	1087.6	544.305	2				2.78454	0	0
																HEWQVNGLDDIKDR	1	2	1	343887344	N-Term(iTRAQ4plex); K12(iTRAQ4plex)	2013.02	504.012	4	0.752863	-;-;-;-;-;-;-;-;1;-;-;-;-;-;-;-;-;-		3.0662	0	1
																YALYDATYETK	3	3	2	5031635;343887344	N-Term(iTRAQ4plex); K11(iTRAQ4plex)	1625.83	813.418	2				4.93511	0	0
																EDLVFIFWAPESAPLK	1	3	2	5031635;343887344	N-Term(iTRAQ4plex); K16(iTRAQ4plex)	2150.18	1075.59	2				4.27413	0	0
																QILVGDIGDTVEDPYTSFVK	2	2	1	343887344	N-Term(iTRAQ4plex); K20(iTRAQ4plex)	2484.31	828.775	3	0.96333	-;-;-;-;-;-;-;-;-;-;-;-;-;-;-;-;2;-		4.92182	0	0
20070130	NP_001198.2	BTF3	689	transcription factor BTF3 isoform B	46.3	2	3	3	3	0.97317	-;-;1;-;-;-;-;-;-;-;-;-;-;-;-;-;-;-		162	17.6882	7.50342	LGVNNISGIEEVNMFTNQGTVIHFNNPK	1	2	1	20070130	N-Term(iTRAQ4plex); K28(iTRAQ4plex)	3374.74	1125.59	3	0.97317	-;-;1;-;-;-;-;-;-;-;-;-;-;-;-;-;-;-		7.3203	0	0
																APLATGEDDDDEVPDLVENFDEASK	1	2	1	20070130	N-Term(iTRAQ4plex); K25(iTRAQ4plex)	2979.38	993.797	3				2.75293	0	0
																QLTEMLPSILNQLGADSLTSLR	1	2	1	20070130	N-Term(iTRAQ4plex)	2544.39	848.801	3				3.02951	0	0
5729877	NP_006588.1	HSPA8	3312	heat shock cognate 71 kDa protein	46.13	2	17	25	74	0.895113	-;11;6;7;2;6;-;2;2;-;-;-;-;-;2;1;5;7	14.8816	646	70.8542	5.51611	HWPFMVVNDAGRPK	3	2	1	5729877	N-Term(iTRAQ4plex); K14(iTRAQ4plex)	1942.04	486.265	4	0.713435	-;-;-;-;-;-;-;1;2;-;-;-;-;-;-;-;-;-	14.4446	4.76485	0	0
																EIAEAYLGK	1	2	1	5729877	N-Term(iTRAQ4plex); K9(iTRAQ4plex)	1281.73	641.37	2	0.902696	-;1;-;-;-;-;-;-;-;-;-;-;-;-;-;-;-;-		4.20198	0	0
																SFYPEEVSSMVLTK	6	2	1	5729877	N-Term(iTRAQ4plex); K14(iTRAQ4plex)	1904.99	952.998	2	1.1719	-;-;-;1;-;-;-;-;-;-;-;-;-;-;-;-;1;4	3.07724	4.82939	0	0
																TVTNAVVTVPAYFNDSQR	6	2	1	5729877	N-Term(iTRAQ4plex)	2126.1	1063.55	2	0.948125	-;-;1;-;-;-;-;-;-;-;-;-;-;-;2;1;1;-	11.671	5.28306	0	0
																FDDAVVQSDMK	1	2	1	5729877	N-Term(iTRAQ4plex); K11(iTRAQ4plex)	1542.78	771.893	2	0.925255	-;1;-;-;-;-;-;-;-;-;-;-;-;-;-;-;-;-		3.99522	0	0
																NQVAMNPTNTVFDAK	1	2	1	5729877	N-Term(iTRAQ4plex); K15(iTRAQ4plex)	1938	969.502	2	0.719357	-;-;-;-;-;-;-;-;-;-;-;-;-;-;-;-;-;1		4.67612	0	0
																LLQDFFNGK	2	4	2	13676857;5729877	N-Term(iTRAQ4plex); K9(iTRAQ4plex)	1369.77	685.39	2				3.5654	0	0
																IINEPTAAAIAYGLDK	3	5	3	13676857;5729877;16507237	N-Term(iTRAQ4plex); K16(iTRAQ4plex)	1948.09	974.551	2				5.75044	0	0
																ITITNDK	1	5	3	13676857;5729877;194248072	N-Term(iTRAQ4plex); K7(iTRAQ4plex)	1092.65	546.827	2				2.73276	0	0
																CNEIINWLDK	6	1	1	5729877	N-Term(iTRAQ4plex); C1(Methylthio); K10(iTRAQ4plex)	1581.81	791.407	2	0.980922	-;5;1;-;-;-;-;-;-;-;-;-;-;-;-;-;-;-	29.7845	4.34495	0	0
																MVNHFIAEFK	4	2	1	5729877	N-Term(iTRAQ4plex); K10(iTRAQ4plex)	1523.82	762.411	2	0.821921	-;-;-;-;-;4;-;-;-;-;-;-;-;-;-;-;-;-		4.45344	0	0
																RFDDAVVQSDMK	2	2	1	5729877	N-Term(iTRAQ4plex); K12(iTRAQ4plex)	1698.87	566.961	3	0.698819	-;-;-;-;-;2;-;-;-;-;-;-;-;-;-;-;-;-		4.02354	0	1
																VEIIANDQGNR	3	6	4	13676857;5729877;16507237;194248072	N-Term(iTRAQ4plex)	1372.73	686.868	2				4.18865	0	0
																ATVEDEK	1	1	1	5729877	N-Term(iTRAQ4plex); K7(iTRAQ4plex)	1079.58	540.293	2	0.813707	-;-;1;-;-;-;-;-;-;-;-;-;-;-;-;-;-;-		2.79057	0	0
																MVQEAEK	1	2	2	5729877;194248072	N-Term(iTRAQ4plex); K7(iTRAQ4plex)	1122.6	561.803	2				2.97896	0	0
																QTQTFTTYSDNQPGVLIQVYEGER	3	2	1	5729877	N-Term(iTRAQ4plex)	2918.44	973.485	3				3.84357	0	0
																SQIHDIVLVGGSTR	8	2	1	5729877	N-Term(iTRAQ4plex)	1625.91	813.457	2	1.05289	-;-;-;5;2;-;-;1;-;-;-;-;-;-;-;-;-;-	12.8427	4.73088	0	0
																SINPDEAVAYGAAVQAAILSGDK	4	2	1	5729877	N-Term(iTRAQ4plex); K23(iTRAQ4plex)	2548.35	850.123	3	0.991045	-;-;-;-;-;-;-;-;-;-;-;-;-;-;-;-;2;2	36.9497	7.68855	0	0
																TTPSYVAFTDTER	5	6	3	13676857;5729877;194248072	N-Term(iTRAQ4plex)	1631.81	816.406	2				4.85676	0	0
																STAGDTHLGGEDFDNR	3	3	2	13676857;5729877	N-Term(iTRAQ4plex)	1835.83	918.417	2				5.67689	0	0
																DAGTIAGLNVLR	1	2	1	5729877	N-Term(iTRAQ4plex)	1343.78	672.392	2	0.942121	-;-;-;-;-;-;-;-;-;-;-;-;-;-;-;-;1;-		4.13791	0	0
																VCNPIITK	2	1	1	5729877	N-Term(iTRAQ4plex); C2(Methylthio); K8(iTRAQ4plex)	1221.69	611.348	2	0.775438	-;-;1;1;-;-;-;-;-;-;-;-;-;-;-;-;-;-	11.9173	3.11561	0	0
																GTLDPVEK	1	2	1	5729877	N-Term(iTRAQ4plex); K8(iTRAQ4plex)	1146.66	573.833	2	0.847842	-;-;1;-;-;-;-;-;-;-;-;-;-;-;-;-;-;-		3.03325	0	0
																FEELNADLFR	1	3	2	13676857;5729877	N-Term(iTRAQ4plex)	1397.72	699.363	2				3.79825	0	0
																NSLESYAFNMK	5	1	1	5729877	N-Term(iTRAQ4plex); K11(iTRAQ4plex)	1591.81	796.408	2	0.840113	-;4;1;-;-;-;-;-;-;-;-;-;-;-;-;-;-;-	2.70085	5.3274	0	0
12025678	NP_004915.2	ACTN4	81	alpha-actinin-4	45.99	3	19	33	66	0.934587	-;1;1;4;7;4;1;2;-;4;-;-;-;-;-;-;2;10	22.7719	911	104.788	5.43994	KDDPVTNLNNAFEVAEK	3	1	1	12025678	N-Term(iTRAQ4plex); K1(iTRAQ4plex); K17(iTRAQ4plex)	2336.25	779.42	3	0.879651	-;-;-;-;1;2;-;-;-;-;-;-;-;-;-;-;-;-	30.4551	6.17337	0	1
																NVNVQNFHISWK	1	1	1	12025678	N-Term(iTRAQ4plex); K12(iTRAQ4plex)	1773.95	887.479	2	0.842747	-;-;-;-;-;1;-;-;-;-;-;-;-;-;-;-;-;-		4.21488	0	0
																ISNRPAFMPSEGK	1	3	1	12025678	N-Term(iTRAQ4plex); K13(iTRAQ4plex)	1721.92	861.466	2	0.74474	-;-;-;-;-;1;-;-;-;-;-;-;-;-;-;-;-;-		2.62442	0	0
																VLAVNQENEHLMEDYEK	4	1	1	12025678	N-Term(iTRAQ4plex); K17(iTRAQ4plex)	2349.15	1175.08	2	1.20018	-;-;-;2;-;-;1;1;-;-;-;-;-;-;-;-;-;-	25.492	5.72672	0	0
																TINEVENQILTR	1	4	2	12025678;194097352	N-Term(iTRAQ4plex)	1573.87	787.437	2				4.41043	0	0
																QFASQANVVGPWIQTK	1	1	1	12025678	N-Term(iTRAQ4plex); K16(iTRAQ4plex)	2062.13	1031.57	2	0.895908	-;-;-;-;-;-;-;-;-;-;-;-;-;-;-;-;-;1		7.00578	0	0
																HTNYTMEHIR	4	7	2	12025678;194097352	N-Term(iTRAQ4plex)	1445.71	482.574	3				5.26636	0	0
																ICDQWDALGSLTHSR	3	1	1	12025678	N-Term(iTRAQ4plex); C2(Methylthio)	1891.89	631.301	3	0.877314	-;-;-;1;2;-;-;-;-;-;-;-;-;-;-;-;-;-	19.2086	6.53602	0	0
																LSGSNPYTTVTPQIINSK	2	1	1	12025678	N-Term(iTRAQ4plex); K18(iTRAQ4plex)	2208.21	1104.61	2	0.99794	-;-;-;-;-;-;-;-;-;-;-;-;-;-;-;-;-;2		5.17566	0	0
																ETTDTDTADQVIASFK	2	1	1	12025678	N-Term(iTRAQ4plex); K16(iTRAQ4plex)	2030.01	1015.51	2	0.778282	-;-;-;-;-;-;-;-;-;-;-;-;-;-;-;-;-;2		5.54829	0	0
																ASFNHFDK	1	1	1	12025678	N-Term(iTRAQ4plex); K8(iTRAQ4plex)	1253.65	418.555	3	0.923012	-;-;-;-;-;-;-;1;-;-;-;-;-;-;-;-;-;-		3.09735	0	0
																EGLLLWCQR	3	8	2	12025678;194097352	N-Term(iTRAQ4plex); C7(Methylthio)	1307.67	654.339	2				3.76446	0	0
																DYETATLSDIK	1	1	1	12025678	N-Term(iTRAQ4plex); K11(iTRAQ4plex)	1543.81	772.408	2	0.994191	-;-;-;-;-;-;-;-;-;-;-;-;-;-;-;-;-;1		4.811	0	0
																VHKPPK	1	1	1	12025678	N-Term(iTRAQ4plex); K3(iTRAQ4plex); K6(iTRAQ4plex)	1137.75	379.922	3	0.970239	-;-;-;-;-;-;-;-;-;1;-;-;-;-;-;-;-;-		2.73598	0	0
																VEQIAAIAQELNELDYYDSHNVNTR	6	1	1	12025678	N-Term(iTRAQ4plex)	3049.5	1017.17	3	1.13353	-;1;1;-;1;1;-;-;-;-;-;-;-;-;-;-;-;-	49.1051	8.3659	0	0
																DGLAFNALIHR	2	2	1	12025678	N-Term(iTRAQ4plex)	1370.76	457.593	3	0.848531	-;-;-;-;2;-;-;-;-;-;-;-;-;-;-;-;-;-		4.97774	0	0
																ASIHEAWTDGK	2	4	2	12025678;194097352	N-Term(iTRAQ4plex); K11(iTRAQ4plex)	1502.78	751.896	2				4.73664	0	0
[truncated: 15,380 more rows]
